# Supplementary material for: Genome wide transcriptome analysis provides bases on hepatic lipid metabolism disorder affected by increased dietary grain ratio in fattening lambs
Source: BMC Genomics. 2023 Jun 29;24:364. doi: 10.1186/s12864-023-09465-4 (PMC10308664; doi:10.1186/s12864-023-09465-4)
Supplement: Supplementary file 3 — Hepatic transcriptome profiles of fattening lambs [file 12864_2023_9465_MOESM3_ESM.xlsx]

## Sheet: Hepatic transcriptome profiles
Hepatic transcriptome profiles of fattening lambs
Sample	Total Raw Reads	Clean Reads	Mapped Ratio(%)	Mapped Reads	Expressed genes
GN601	23923064	23854059	92.68	2.21079e+07	16494
GN602	23923064	23835839	92.81	2.2122e+07	16548
GN603	23923064	23858562	92.77	2.21336e+07	16428
GN604	23923064	23857967	92.65	2.21044e+07	16266
GN605	23923064	23863435	93.33	2.22717e+07	16408
GN606	23923064	23868208	92.64	2.21115e+07	16380
GN607	23923064	23847987	93.46	2.22883e+07	16273
GN701	23923064	23854899	93.52	2.23091e+07	16349
GN702	23923064	23843970	93.66	2.23323e+07	16633
GN703	23923064	23841359	93.62	2.23203e+07	16279
GN704	23923064	23844336	93.41	2.2273e+07	16275
GN705	23923064	23840102	93.32	2.22476e+07	16495
GN706	23923064	23851137	93.73	2.23557e+07	16286
GN707	23923064	23852800	93.35	2.22666e+07	16103
