# Supplementary material for: Genome wide transcriptome analysis provides bases on hepatic lipid metabolism disorder affected by increased dietary grain ratio in fattening lambs
Source: BMC Genomics. 2023 Jun 29;24:364. doi: 10.1186/s12864-023-09465-4 (PMC10308664; doi:10.1186/s12864-023-09465-4)
Supplement: Supplementary file 4 — The gene list of expressed in all animals (FPKM greater than 1) [file 12864_2023_9465_MOESM4_ESM.xlsx]

## Sheet: gene list 
The gene list of expressed in all animals (FPKM greater than 1)
Gene ID	Gene Symbol	Type	GN60_1 FPKM	GN60_2 FPKM	GN60_3 FPKM	GN60_4 FPKM	GN60_5 FPKM	GN60_6 FPKM	GN60_7 FPKM	GN70_1 FPKM	GN70_2 FPKM	GN70_3 FPKM	GN70_4 FPKM	GN70_5 FPKM	GN70_6 FPKM	GN70_7 FPKM
100034668	CLN5	mRNA	30.49	31.4	33.71	27.37	30.2	26.63	24.62	24.51	29.34	20.45	23.01	24.56	20.83	21.13
100036757	CYBB	mRNA	5.91	8.39	5.92	3.32	4.38	4.11	4.39	4.54	10.02	4.95	3.85	4.78	6.3	3.12
100036758	TRAF3	mRNA	2.58	2.78	2.65	2.49	2.61	3.29	2.31	1.89	3.13	2.51	1.68	2.06	2.03	1.19
100036759	HK1	mRNA	2.55	3.77	2.72	2.1	1.88	2.86	1.81	2.16	3.91	1.66	2.11	2.17	2.48	1.25
100036760	RPL13A	mRNA	705.94	570.81	620.04	629.61	689.68	579.69	588.2	637.05	758.87	660.12	611.39	520.03	568.93	605.76
100036761	RPS18	mRNA	662.18	554.06	586.57	575.55	695.77	541.24	599.26	599.49	776.42	692.61	673.19	685.78	743.07	709.67
100036762	SDHA	mRNA	120.71	128.43	135.22	105.53	142.6	135.52	119.28	134.85	123.75	114.74	149.53	123.26	121.23	116.7
100036764	RPLP0	mRNA	519.28	443.27	482.65	477.83	496.28	471.42	490.37	508.5	668.36	517.27	510	450.39	496.47	539.89
100037660	DDOST	mRNA	103.46	107.77	107.89	103.52	112.25	149.26	88.74	86.33	121.22	84.24	115.34	75.7	85.41	86.22
100037661	EIF4A2	mRNA	163.31	147.17	160.59	133.65	153.65	133.49	158.25	139.3	123.17	132.52	125.63	142.11	149.2	136.35
100037663	GSTM3	mRNA	32.55	28.53	2.5	20.85	17.59	10.53	14.72	11.32	25.72	52.03	7.4	62.84	43.85	74.57
100037665	RPS6	mRNA	290.38	264.42	260.2	269.99	328.83	279.56	287.48	276.29	337.73	314.51	307.65	251.21	293.04	279.83
100037666	RPS11	mRNA	876.97	836.05	812.48	942.91	918.9	810.21	802.03	858.2	1155.38	1055.72	953.93	817.17	983.46	961.47
100037667	RPS12	mRNA	21.15	22.5	17.74	7.99	10.77	7.82	23.9	13.26	24.55	19.66	8.22	30.6	14.44	36.27
100037668	LOC100037668	mRNA	2.56	2.69	1.79	2.45	2.02	1.33	2.47	2.01	2.38	2.86	2.4	2.6	2.84	2.3
100037669	NPC2	mRNA	51.43	66.38	53.82	43.66	47.89	43.13	45.63	42.22	51.91	45.26	36.72	41.14	43.55	40.71
100037671	ARPC5L	mRNA	9.35	13.24	11.21	9.57	10.32	10.97	11.42	9	13.29	8.39	10.12	8.73	8.89	7.54
100037672	GRPEL1	mRNA	42.82	45.79	54.7	33.1	36.92	58.83	48.48	33.56	42.22	29.32	35.13	27.17	28.02	26.67
100037673	CCN1	mRNA	6.45	8.26	10.07	9.49	6.45	6.85	6.01	5.52	7.89	5.69	4.58	6.32	3.73	4.58
100037674	TYMS	mRNA	5.22	4.41	5.76	1.98	4.97	1.94	2.46	2.17	4.53	1.87	2.37	2.14	2.28	1.19
100037675	TRPC4AP	mRNA	25.43	32.8	25.44	27.18	25.46	30.05	23.61	24.51	29.48	24.33	26.33	23.51	23.53	21.01
100037676	RPN2	mRNA	67.67	63.77	66.59	64.65	69.59	90.26	54.55	62.71	72.82	49.75	70.57	53.65	54.69	53.71
100037677	PDIA4	mRNA	145.57	120.64	129.36	156.52	224.81	263.35	124.64	159.31	166.64	129.32	168.99	126.52	139.05	126.69
100037680	LMNB1	mRNA	3.23	3.94	3.34	2.14	3.12	2.2	3.28	2.45	3.09	2.23	2.41	2.39	2.92	1.98
100037683	ATXN2L	mRNA	30.51	39.83	29.61	25.85	28.9	26.98	24.97	21.89	29.05	23.23	23.65	24.94	24.18	20.09
100037684	CALML4	mRNA	10.28	8.88	7.54	6.74	10.22	7.96	7.52	5.57	8.17	9.67	9.73	7.59	6.51	6.55
100037685	AGGF1	mRNA	6.48	6.41	6.31	5.94	6.02	6.29	5.64	5.18	5.45	5.26	5.15	4.97	4.87	5.05
100037686	DERL1	mRNA	43.48	43.24	53.36	47.33	47.24	59.93	45.22	39.18	46.75	32.34	45.43	27.54	27.88	28.3
100037687	PRMT1	mRNA	16.57	20.74	17.43	17.46	15.79	19.42	15.33	16.06	20.38	16.67	16.04	15.9	16	11.85
100037689	G6PC	mRNA	177.31	74.72	67.95	93.73	109.54	58.9	78.19	68.15	179.72	99.14	127.84	112.37	126.89	109.85
100037690	PCK1	mRNA	852.89	506.78	512.58	821.76	560.86	363.24	673.25	821.2	695.88	1000.25	946.9	959.19	749.21	1205.82
100037691	APOBEC3F	mRNA	5.42	7.1	3.39	3.14	4.56	3.89	2.62	4.1	5.44	5.21	3.5	4.05	3.82	2.73
100037692	XBP1	mRNA	130.45	153.5	153.9	149.72	139.8	209.98	113.01	201.48	174.81	128.74	132.96	127.82	142.93	113.14
100037693	TRPM7	mRNA	5.33	4.23	4.82	5.78	6.1	4.36	4.93	6.65	6.54	6.57	6.59	5.43	4.83	5.72
100037702	TM7SF2	mRNA	29.8	51.4	22.82	40.2	36.25	18.13	52.85	40.18	52.07	57.85	46.4	63.65	61.76	41.94
100037703	KIF5B	mRNA	5.09	8.71	7.58	5.27	5.75	7.26	6.49	5.16	7.74	5.13	4.61	5.9	6	4.18
100048989	YBX1	mRNA	248.37	252.62	222.19	224.88	264.9	221.36	226.32	218.24	254.91	242.37	258.4	228.01	224.3	219.15
100048993	ANXA2	mRNA	67.8	120.98	99.48	70.01	102.12	66.88	48.77	54.56	186.87	43.87	40.76	52.49	55.69	34.56
100049062	LYZ	mRNA	13.98	18.43	21.94	11.09	5.06	17.21	10.59	2.83	10.39	7.01	13.36	3.25	10.42	8.65
100049063	CHIA	mRNA	80.56	29.97	55	68.86	34.07	55.7	69.19	75.96	35.32	52.82	111.52	97.25	87.82	106.77
100101228	EEF1A1	mRNA	172.9	192.08	159.08	161.68	184.83	177.14	165.81	166.27	131.24	197.42	159.62	136.63	151.14	141.63
100101231	COL3A1	mRNA	22.85	18.25	26.43	19.57	24.33	30.18	14.99	19.84	27.32	9.03	13.02	29.39	11.12	17.54
100101233	RAC1	mRNA	127.66	172.54	161.98	135.83	130.27	140.78	132.68	102.52	161.6	93.76	108.11	101.05	111.28	88.36
100101234	CHID1	mRNA	30.87	62.34	45.27	58.79	62.3	58.32	48.58	50.62	63.45	59.55	56.17	61.35	52.03	39.08
100101235	PSMD4	mRNA	51.68	60.79	57.85	58.82	60.75	57.39	64.11	58.09	56.18	55.34	55.47	56.95	52.27	54.45
100101238	LOC100101238	mRNA	57.3	121.8	57.64	45.93	68.99	58.59	44.05	63.83	80.82	57.06	33.44	48	96.56	38.84
100125351	SQLE	mRNA	7.97	22.49	17.27	13.24	10.72	28.21	13.66	8.04	17.46	22.27	20.34	15.77	28.11	7.05
100125352	RTP4	mRNA	21.38	30.43	23.24	20.77	16.99	7.76	11.37	9.12	20.5	4.19	6.37	10.39	13.47	8.83
100125353	FTO	mRNA	6.82	5.79	8.31	6.82	7.38	11.36	6.78	7.34	5.82	5.76	7.34	6.96	5.85	6.95
100125354	PLIN2	mRNA	59.43	59.71	173.57	31.58	56.27	176.18	68.88	22.35	24.83	5.96	17.25	6.52	7.92	6.5
100125355	ABHD5	mRNA	7.98	10.42	20.26	5.83	10.07	17.3	9.78	7.68	7.27	3.56	4.8	3.61	3.8	2.78
100125358	CREM	mRNA	12.31	13.6	9.87	12.98	9.45	11.93	9.51	11.77	14.78	15.83	17.76	18.53	18.41	16.51
100125620	GUCA2B	mRNA	16.47	33.67	59.05	13.1	37.59	3.58	14.32	16.59	99.57	46.79	6.44	33.23	14.94	2.93
100125621	PLIN3	mRNA	20.09	32.37	36.11	20.21	27.2	36.62	25.55	18.2	37.98	33.28	26.06	20.58	25.71	28.46
100125622	GNLY	mRNA	20.02	28.06	13.74	39.69	20.96	12.8	17.45	25.27	34.63	18.3	7.73	11.54	36.32	13.95
100125623	PER3	mRNA	8.91	8.18	7.74	9.17	4.62	5.58	9.73	7.36	5.46	5.3	4.4	3.78	3.98	6.22
100125625	CLCN2	mRNA	2.25	3.58	2.79	2.5	2.13	2.09	1.89	2.34	2.26	1.69	1.52	2.28	1.64	1.4
100125626	CLCN4	mRNA	2.34	2.04	2.12	1.67	2.5	1.84	1.61	2.14	1.85	2.18	2.18	1.99	2.23	1.93
100125628	RPSA	mRNA	694.28	634.01	571.51	613.36	684.86	562.71	658.89	564.77	775.71	674.69	632.22	566.72	595.4	657.74
100126245	DGAT1	mRNA	44.28	54.38	46.39	48.27	46.34	37.5	45.1	45.3	51.77	51.27	54.16	52.9	46.83	44.59
100126571	CAV2	mRNA	2.41	3	1.86	1.93	2.52	2.62	2.26	2.01	2.8	2.3	1.51	1.99	2.54	2.12
100126575	CTTNBP2	mRNA	2.41	3.67	2.46	2.76	2.83	2.91	2.81	3	4.01	2.36	1.94	2.45	2.93	2.42
100126576	ST7	mRNA	7.36	9.63	8.03	6.82	8.23	7.88	6.83	6.1	10.74	5.75	7.59	5.75	5.37	5.42
100127209	HSP90AA1	mRNA	239.58	293.1	269.43	182.65	174.5	255.33	131.18	204.75	267.36	159.68	258.1	208.03	211.36	139.16
100127210	PRKAA2	mRNA	11.07	10.73	10.86	10.79	10.28	8.59	10.81	8.72	8.63	11.2	11.29	11.64	9.89	10.21
100127211	CAPN2	mRNA	18.48	18.14	28.78	17.29	20.22	26.52	15	12.82	22.34	9.97	10.61	21.01	18.44	11.53
100127212	ST3GAL4	mRNA	12.04	21.21	28.62	9.12	10.31	21.22	10.71	8.76	13.76	8.43	6.95	6.7	7.28	6.27
100127215	RPL10	mRNA	982.08	822.39	812.62	971.99	1070.99	932.39	956.85	850.94	1086.95	956.53	912.92	961.34	1052.76	1022.04
100127219	CDKN1B	mRNA	11.02	11.74	8.55	10.79	10.41	9.76	10.18	9.53	10.65	9.72	9.38	9.31	10.23	9.56
100127220	SNAI2	mRNA	4.18	4.33	2.15	3.05	2.79	5.04	2.7	3.47	1.49	2.23	2.76	2.2	1.57	2.28
100127221	ASIP	mRNA	195.64	121.72	202.68	179.03	216.32	182.99	107.55	103.58	363.9	89.25	230.88	244.22	227.71	169.54
100135434	PLIN5	mRNA	40.31	56.45	44.71	37.45	37.76	34.01	45.9	26.98	22.07	35.23	41.28	34.15	31.53	45.29
100135435	HECTD1	mRNA	8.18	8.52	8.65	7.6	7.94	8.41	8.29	7.22	7.22	6.49	7.89	7.24	5.85	7.35
100135436	PABPC1	mRNA	149.24	131.63	145.93	126.44	142.15	144.03	146.53	127.09	164.85	123.89	124.55	130.44	122.39	116.28
100135437	TCP1	mRNA	69.76	69.45	78.7	69.17	62.15	74.13	63.2	65.06	69.57	58.41	66.92	65.54	63.36	54.14
100135438	SARS	mRNA	43.24	67.02	51.83	46.02	43.1	51.38	49.02	57.04	72.81	47.85	58.03	45.94	57.3	37.49
100135439	BAG6	mRNA	42.52	45.45	42.7	41.89	37.28	43.54	38.06	33.88	43.34	33.2	37.39	34.34	36.03	30.54
100135440	RPL6	mRNA	236.67	43.48	198.16	40.3	258.81	36.57	37.9	42.62	65.62	265.07	44.54	43.38	230.96	64.94
100135441	TALDO1	mRNA	93.02	113.97	104.24	103.32	111.6	95.96	99.16	96.95	118.75	130.8	124.94	104.12	112.88	114.44
100135442	SRSF3	mRNA	68	67.3	83.96	54.28	69.3	79.04	47.9	51.61	63.66	38.33	46.05	31.36	44.59	29.56
100135443	PHF14	mRNA	3.81	4.06	4.12	3.26	3.33	3.19	2.85	3.47	3.97	3.56	3.13	3.77	3.8	3.13
100135444	DOHH	mRNA	6.33	7.7	7.29	5.82	6.55	6.36	5.84	5.46	7.18	4.31	5.77	4.1	5.16	4.43
100135445	MYL6	mRNA	271.74	313.55	308.23	228.71	276.15	217.77	239.64	206.8	303.32	229.18	220.08	228.47	247.31	193.68
100135447	H3F3A	mRNA	213.7	213.65	184.87	210.37	222.93	174.74	216.64	192.7	214	234.35	211	228.27	243.16	197.9
100135449	NRP2	mRNA	2.79	4.36	2.45	2.18	1.8	2.46	2.27	2.51	3.68	1.86	2.09	2.32	2.99	1.61
100135450	SQSTM1	mRNA	187.48	232.31	195.14	159.72	181.27	138.2	163.32	147.28	220.23	108.79	137.91	149.65	131.28	99.82
100135452	RPL14	mRNA	560.43	530.95	445.26	520.86	575.28	490.97	555.75	495.52	653.79	621.31	532.54	551.65	621.88	624.38
100135454	CITED2	mRNA	9.28	11.52	7.4	13.34	10.01	10.77	9.03	9.78	10.46	14.4	8.17	15.41	9.06	12.33
100135455	TPT1	mRNA	2613.21	3011.64	1712.12	3185.9	3064.29	2478.22	3450.34	3122.78	2828.34	3820.36	2787.65	2570.3	3402.21	3397.65
100135456	SRP14	mRNA	24.46	31.77	27.11	25.41	32.36	28.74	24.27	22.15	32.88	23.42	27.47	21.12	31.3	23.57
100135683	RPS20	mRNA	558.47	476.22	465.29	427.44	478.45	399.79	486.69	469.98	556.38	525.75	439.99	390.54	440.32	534.65
100135685	ASRGL1	mRNA	29.84	37.18	25.78	32.96	36.01	29.83	30.4	31.1	37.01	34.51	37.23	27.18	43.6	37.78
100135688	CDKN2AIPNL	mRNA	50.74	54.87	54.23	50.84	56.13	45.53	52.88	42.83	54.64	45.56	45.28	48.06	46.58	44.46
100135689	EEF1E1	mRNA	4.41	7.23	4.72	3.92	4.55	7.11	3.56	4.35	4.97	2.89	3.33	3.56	5.03	2.65
100135690	PSMB7	mRNA	45.63	52.64	49.54	42.33	54.45	52.21	43.73	40.35	44.89	40.8	50.46	42.84	44.16	37.89
100135691	PSME2	mRNA	67.85	68.52	63.88	51.85	65.81	48.67	50.7	43.42	76.43	51.89	41.77	47.6	56.03	40.61
100135692	GLRX2	mRNA	26.31	25.8	25.09	25.74	24.66	26.66	21.38	26.81	22.48	31.11	27.62	25.5	25.61	21.19
100135694	RPS27A	mRNA	499.62	451.66	492.07	512.95	580.78	508.96	554.35	507.72	626.24	617.62	541.02	545.61	587.87	632.55
100135695	PSAP	mRNA	394.74	467.8	432.01	348.55	350.28	359.72	360.38	294.18	451.33	287.56	262.28	336.83	375.23	237.96
100135697	PARP1	mRNA	7.93	8.32	8.8	7.61	8.12	8.21	7.35	7.35	7.15	6.41	6.99	7.05	7.69	6.16
100135698	TNFRSF1A	mRNA	30.25	39.34	34.35	32.02	26.73	37.26	22.45	32.89	34.92	24.6	22.82	27.81	20.55	20.95
100135700	P4HB	mRNA	446.7	533.66	572.85	527.48	645.02	860.54	445.91	416.49	463.53	430.3	571.23	430.35	444.75	439.76
100137070	RACK1	mRNA	501.24	413.74	492.44	464.52	508.77	529.08	473.43	462.32	571.82	472.95	491.19	418.09	471.4	474.98
100137071	EIF3A	mRNA	22.66	23.46	26.81	20.5	21	28	20.22	23.08	24.61	20.53	21.72	19.27	19.54	17.53
100141299	CD9	mRNA	8.64	23.48	11.99	11.79	12.12	15.52	8.06	10.15	22.32	10.89	6.09	11.78	10.61	5.78
100141300	CIB1	mRNA	26.31	40.51	32.79	34.42	35.91	31.81	32.81	29.97	43.16	29.46	23.87	29.94	28.79	24.08
100141301	GSTA1	mRNA	203.83	289.74	325.29	257.35	91.17	114.31	327.1	95.25	132.78	233.56	294.58	214.88	355.09	177.87
100142676	FBXO32	mRNA	2.53	2.09	1.43	3.08	1.8	1.32	2.21	1.91	1.87	2.64	1.51	1.71	1.58	1.76
100144424	CD1D	mRNA	5.39	9.05	4.7	6.2	5.67	5.94	5.59	8.04	10.34	5.93	5.21	5.77	8.46	3.97
100144756	CDK4	mRNA	19.34	20.78	16.48	17.66	19.03	15.09	18.9	18.02	21.02	17.84	17.01	18.62	19.72	17.68
100144760	TBP	mRNA	5.82	5.79	5.53	5.03	6.32	6.07	6.14	4.18	5.54	3.88	4.79	4.42	4.91	3.88
100144762	POLR2A	mRNA	15.4	17.32	14.87	13.13	12.55	15.34	10.1	13.19	11.78	12	13.88	10.87	12.38	8.23
100144763	CCND1	mRNA	10	28.66	22.96	11.26	14.17	11.1	14.87	8.75	23.6	9.68	9.41	13.32	12.69	10.44
100144764	PIGR	mRNA	114.66	161.74	126.32	130.06	104.83	103.16	103.01	136.09	118.7	132.14	96.83	174.12	135.63	58.05
100144766	FCGRT	mRNA	264.36	292	342.71	240.09	270.92	301.01	266.16	190.56	192.08	159.47	193.77	162.16	163.91	186.03
100145856	HEXA	mRNA	31.72	32.88	36.91	28.14	28.73	26.76	28.53	20.11	25.42	18.06	17.93	23.94	25.27	19.37
100145857	BCKDHA	mRNA	39.87	34.96	45.74	39.87	36.62	39.69	32.77	45.9	31.27	30.87	41.09	37.91	25.38	31.86
100145858	NAGA	mRNA	26.51	22.72	28.13	24.16	25.5	23.82	22.53	17.55	21.76	15.11	16.12	14.87	16.54	13.26
100145859	LIPA	mRNA	57.42	69.7	51.27	39.05	46.57	42.63	38.74	44.01	61.07	29.71	44.4	40.54	47.22	38.61
100145861	PON2	mRNA	34.74	26.94	37.17	27.19	37.54	39.76	32.05	41.52	37.8	27.04	33.84	28.75	23.65	13.46
100145862	DTNBP1	mRNA	9.74	12.85	9.41	9.3	8.6	7.78	8.32	7.35	12.13	10.26	8.87	10.6	9.9	9.16
100145864	SFXN1	mRNA	65.3	69.61	95.66	60.13	77.99	70.43	76.76	68.93	46.89	60.84	54.42	65.95	46.84	65.76
100145865	TPM1	mRNA	40.58	36.18	39.44	44.27	37.06	25.66	42.49	37.13	47.14	39.4	31.19	39.09	30.38	35.06
100145866	VDAC1	mRNA	31.4	28.4	37.95	27.61	31.22	46.37	16.03	28.97	21.28	25.5	25.88	23.65	20.52	13.47
100145867	SNRPA	mRNA	15.59	19.51	18.4	14.94	17.12	15.7	12.58	12.95	20.4	14.93	15.36	14.39	12.69	12.06
100145868	ERP29	mRNA	141.94	134.1	145.49	153.53	173.44	120.89	140.66	103.79	143.99	143.99	158.85	147.71	137	112.04
100145869	SNRPA1	mRNA	20.66	19.47	18.25	20.49	19.01	19.38	15.05	14.69	19.36	20.31	24.93	14.62	15.51	16.12
100145870	PQLC1	mRNA	31.71	30.59	34.76	32.79	30.08	31.01	23.62	23.86	27.43	22.6	26.59	24.71	24.54	26.19
100145872	CHCHD3	mRNA	25.11	31.67	30.27	23.92	27.48	24.85	25.12	21.78	26.58	23.77	30.77	23.27	23.43	20.77
100145873	RABL2B	mRNA	13.94	13.73	11.37	12.18	12.44	11.1	13.29	9.03	10.42	8.88	10.38	10.44	10.28	11.53
100145875	PSPH	mRNA	6.32	11.44	4.66	4.46	7.78	2.03	6.96	6.82	7.55	7.85	15.42	10.98	8.15	3.05
100145877	RIT1	mRNA	5.06	6.12	4.4	3.96	4.36	4.17	3.83	4.25	6.53	4.51	4.15	4.13	5.57	3.72
100145878	BLOC1S4	mRNA	6.84	6.47	6.83	5.43	6.87	7	6.91	6.94	5.94	5.18	4.29	5.4	4.91	3.99
100145879	PPCS	mRNA	14.08	17.05	15.33	16.54	16.95	12.15	14.24	13.25	15.62	16.52	12.98	14.15	14.13	12.2
100145880	RAB7A	mRNA	98.28	121.52	94.24	95.29	87.18	97.74	81.74	84.82	101.57	79.96	89.6	76.77	75.52	68.82
100145881	ARL4A	mRNA	10.5	18.3	21.96	16.39	17.46	14.4	14.67	15.23	25.31	22.56	9.14	15.79	16.81	8.7
100145883	ARL1	mRNA	14.71	20.31	20.38	15.29	15.2	22.33	14.56	16.46	20.28	13.62	15.58	13.29	15.49	12.92
100147779	SLC35A4	mRNA	8.51	9.21	8.81	7.09	8.02	9.31	6.1	7.45	8.35	5.85	7.76	5.87	6.24	5.35
100147780	SLC25A33	mRNA	4.42	5.32	5.63	3.07	6.14	7.42	4.71	4.85	5.18	4.33	4.89	3.27	3.2	2.84
100147781	SLC39A3	mRNA	8.68	10.5	7.96	8.57	7.43	6.81	5.63	5.96	11.67	7.43	6.78	5.1	7.35	6.2
100147782	SLC25A11	mRNA	23.31	24.07	27.56	25.12	25.64	28.26	28.62	22.25	19.82	22.67	24.51	22.9	21.64	19.31
100147783	SLC25A17	mRNA	15.34	15.24	19.19	13.23	11.72	17.21	13.42	14.74	11.31	11.14	14.65	14.03	11.55	12.16
100147784	SLC25A38	mRNA	6.49	7.12	5.99	7.39	6.23	6.21	6.89	6.34	5.58	5.59	5.37	5.51	4.39	5.28
100147785	SLC25A15	mRNA	11.81	16.55	13.83	13.61	13.62	13.93	12.2	11.34	14.49	15.93	20.97	22.13	29.81	17.66
100147786	SLC25A20	mRNA	80.34	97.33	136.81	74.68	84.33	127.73	99.99	66.02	54.34	45.74	65.9	46.31	47.24	45.88
100147787	SLC25A4	mRNA	189.81	177.13	287.53	150.53	180.87	301.9	140.92	126.17	128.94	173.92	261.07	142.84	162.86	147.18
100147789	SLC25A6	mRNA	162.94	135.7	171.56	130.19	140.07	143.13	143.66	115.88	156.33	99.31	124.62	114.31	101.24	107.37
100147790	CD81	mRNA	361.78	323.2	299.77	289.22	248.85	222.61	305.68	298.57	348.56	285.06	298.6	354.76	330.72	311.27
100147792	RAB28	mRNA	10.28	10.97	11.98	12.02	12.72	13.05	11.82	10.96	10.82	8.13	11.25	10.2	9.58	11.76
100147794	RHOF	mRNA	7.42	8.79	4.96	7.06	6.98	5.56	6.17	6.27	5.43	6.68	5.07	7.24	9.78	6.78
100147796	SLC25A37	mRNA	10.66	8.82	10.13	8.98	7.9	6.39	6.33	7.66	8.97	7.9	8.64	9.63	8.22	6.36
100147797	GLRX	mRNA	58.06	50.94	57.43	42.45	65.02	46.95	47.83	41.9	50.54	41.9	39.52	48.15	72.08	42.93
100147798	CCND3	mRNA	7.79	9.25	9.27	8.48	8.36	10	5.54	8.26	9.74	5.23	7.03	6.54	8.31	4.94
100147800	SLC25A10	mRNA	43	49.66	48.5	45.58	43.13	48.2	45.09	43.02	35.54	41.99	52.26	36.37	42.53	39.49
100147801	SLC25A26	mRNA	5.89	6.38	5.47	4.15	5.12	4.29	6.37	4.49	4.93	3.92	3.13	5.28	4.35	4.6
100158234	AKIRIN1	mRNA	7.96	8.33	12.69	7.75	8.49	12.88	7.07	7.39	10.69	5.72	7.57	5.92	5.72	5.53
100158235	RHOB	mRNA	42.22	56.1	52.59	26.63	58.28	67.47	28.44	19.99	40.11	18.87	48.44	18.56	25.32	17.84
100169934	CRY2	mRNA	23.73	18.52	26.86	18.6	16.8	23.11	13.07	10.33	19.07	15.26	18.88	13.12	16.96	14.6
100169937	FBXL3	mRNA	8.51	8.19	5.9	7.39	6.83	4.79	8	7.26	7.16	7.65	5.58	8.9	7.14	7.79
100169938	GSK3B	mRNA	19.82	20.6	20.46	17.8	18.7	21.53	18.18	15.98	15.91	15.75	21.62	14.9	14.57	12.9
100169939	BHLHE40	mRNA	26.71	20.52	56.57	16.6	33.47	38.74	15.97	29.73	22.79	17.81	42.87	8.41	11.1	17.07
100169940	ADRA1A	mRNA	19.93	15.1	18.06	20.62	19.22	20.69	13.56	20.38	22.46	20.81	22.02	17.89	21.46	20.62
100170111	CYP3A24	mRNA	340.46	335.74	234.3	447.93	484.2	222.47	302.32	354.12	347.33	269.22	270.65	434.06	344.59	644.78
100170113	CYP1A1	mRNA	148.14	133.77	175.16	159.06	166.94	227.5	161.61	86.62	93.26	87.79	112.44	78.89	121.69	118
100170320	ADRB2	mRNA	7.56	7.08	10.37	6.92	6.62	8.66	7.73	5.75	7.66	3.15	4.34	9.63	4.42	4.18
100170321	CDH2	mRNA	40.65	39.69	39.31	28.19	40.23	26.39	26.24	27.05	32.48	27.65	29.67	36.58	23.95	22.93
100170322	COX15	mRNA	9.37	10.31	9.99	7.26	12.58	10.04	10.31	9.64	7.72	9.1	10.28	9.91	11.52	8.85
100170324	DPP4	mRNA	61.08	53.96	61.53	65.63	52.54	42.1	75.98	42.95	31.55	43.34	41.01	55.83	45.84	52.59
100170327	FASN	mRNA	2.82	3.88	3.13	1.79	4.74	3.33	1.86	3.03	4.19	8.73	14.7	5.37	11.82	4.09
100170398	RTN3	mRNA	23.39	27.23	23.97	22.61	22.48	20.85	19.71	21.26	25.15	19.28	23.89	20.69	20.16	18.44
100170399	RTN4	mRNA	123.14	120.55	101.01	112.49	93.79	81.42	103.81	92.18	68.8	107.7	119.68	113.65	100.91	114.18
100170652	TAPBP	mRNA	60.87	73.63	67	49.54	68.8	60.57	43.27	43.52	70.5	52.14	40.19	40.23	41.94	35.33
100170667	COX5A	mRNA	81.07	91.93	103.87	74.78	88.28	89.18	77.06	73.51	91.96	75.89	100.09	74.83	78.98	71.18
100171391	CLOCK	mRNA	1.49	2.2	1.68	1.53	1.69	1.66	1.53	1.88	1.97	1.64	1.59	1.62	1.82	1.08
100171393	CIPC	mRNA	7.98	9.14	12.25	7.86	8.84	9.79	7.21	5.95	7.58	6.63	8.11	7.14	6.89	7.09
100171394	OVAR	mRNA	425.21	396.44	374.02	383.26	315.45	382.65	269.19	124.73	260.44	206.79	303.4	10.12	28.42	257.29
100171395	RGN	mRNA	616.42	583.07	562.2	713.15	800.62	520.67	691.7	720.68	714.28	1293.07	1240.88	1108.49	1369.72	1116.53
100171396	CSNK1D	mRNA	17.9	20.62	17.33	18.04	15.98	19.29	13.21	15.08	20.37	14.63	17.87	13.47	18.33	14.82
100171397	ATXN3	mRNA	5.23	5.04	4.52	4.4	5.05	2.35	4.48	4.24	3.42	4.51	3.7	5.36	3.61	3.42
100171398	TRA2A	mRNA	28.27	32.23	31.33	20.72	27.6	30.13	22.27	26.25	29.8	24.07	29.72	25.7	28.03	24.14
100174903	NR1D1	mRNA	31.74	35.33	20.15	38.24	20.55	16.44	15.69	33.18	21.17	34.09	28.02	18.85	14.57	27.32
100174904	GATM	mRNA	647.42	420.24	599.3	488.28	715.83	601.55	734.53	452.35	358.95	676.33	595.14	669.93	659.07	1105.69
100174905	PSMB8	mRNA	39.66	47.86	38.78	25.2	25.26	26.25	30.61	25.23	53.99	23.69	21.29	26.34	28.86	12.92
100174906	ITM2C	mRNA	29.21	30.09	33.19	21.78	22.16	34.88	15.45	25.44	27.46	16.97	17.7	21.09	16.3	18.04
100174984	PER1	mRNA	38.39	41.91	39.23	35.12	32.24	32.75	29.33	16.22	26.71	20.05	38.73	19.72	34.59	22.46
100174988	ITM2B	mRNA	486.89	456.73	466.04	446.92	379.65	344.83	478.63	391.09	410.14	383.86	358.87	463.38	490.49	409.6
100180629	TSPAN9	mRNA	22.06	26.71	17.87	20.75	20.13	14.58	21.71	18.65	16.52	24.58	21.53	23.35	20.98	21.55
100187549	HPCAL1	mRNA	4.38	5.1	4.11	3.08	3.98	5.12	2.88	3.85	4.53	3.04	3.14	3	3.47	2.86
100187550	UBE2E2	mRNA	7.51	9.1	7.88	4.81	7.05	6.44	5.92	5.18	8.86	6.44	11.82	6.16	7.56	6.28
100187551	IGFBP6	mRNA	5.11	5.83	4.12	4.81	6.2	5.84	5.08	6.27	7.23	4.56	6.99	7.54	8.45	6
100188913	CYFIP1	mRNA	15.32	16.95	16.36	13.49	14.55	13.71	14.15	13.94	14.94	13.39	12.34	14.69	12.85	11.82
100188914	ATRN	mRNA	30.01	35.42	36.91	26.15	30.08	31.79	27.49	29.09	32.23	30.35	34.65	21.09	21.23	26.14
100188915	ZNF131	mRNA	5.21	6.34	5.4	6.86	5.9	5.73	5.71	5.4	6.18	4.21	5.29	5.11	5.44	4.45
100188916	FBXO21	mRNA	36.55	28.92	26.79	28.36	30.9	32.53	21.85	27.52	23.16	27.92	44.81	25.11	34.88	27.39
100188975	HPRT1	mRNA	47.31	42.05	44.22	44.55	53.47	55.03	45.8	37.34	37.73	38.82	40.39	32.36	29.26	38.15
100190973	CDK5	mRNA	14.26	14.81	13.38	13.24	12.73	9.58	12.26	11.58	12.18	13.99	12.9	17.45	13.82	13.13
100190977	CKB	mRNA	17.22	21.69	18.25	12.48	17.95	14.72	11.72	12.54	19.32	11.94	12.08	13.74	12.95	10.17
100192315	DEGS1	mRNA	19.01	23.78	34.92	18.07	22.07	21.34	22.9	14.82	27.96	13.74	13.11	17.56	13.62	11.79
100192316	HADHA	mRNA	79.59	73.98	142.09	68.57	59.88	129.71	59.74	75.98	75.46	32.37	38.85	38.97	34.77	39.55
100192317	MMP7	mRNA	3.37	12.29	1.61	6.48	5.29	4.16	1.33	1.95	8.92	3.06	2.93	3.88	1.38	2.26
100192421	GNG11	mRNA	14.28	17.76	8.76	10.58	12.91	13.57	9.82	8.84	14.94	10.24	10.47	13.03	17.64	8.06
100192423	ODC1	mRNA	10.17	11.22	30.5	7.98	8.61	29.72	14.95	7.28	18.04	9.07	11.11	7.83	8.13	8.74
100192424	PSMA6	mRNA	76.08	82.96	71.99	68.3	77.28	70.55	69.17	66.37	75.52	66.97	72.95	70.22	82.93	55.82
100192425	SERPINF1	mRNA	464.87	448.21	291.52	493.7	598.17	432.82	464.13	437.2	464.65	612.02	569.55	497.02	523.81	627.77
100192427	LOC100192427	mRNA	8.27	6.71	7.64	5.12	6.27	5.68	2.5	3.99	8.46	4.14	2.28	2.68	5.84	1.84
100192428	DBP	mRNA	75.91	53.04	40.6	103.42	50.86	35.23	55.78	66	52.01	91.77	60.92	51.22	44.59	88.66
100192429	HLF	mRNA	12.6	11.06	16.87	14.19	9.49	14.08	8.44	10.72	10.17	5.63	12.36	7.41	7.48	7.85
100192430	TEF	mRNA	21.05	27.18	25.21	21.69	20.55	19.79	19.2	14.59	16.6	17.37	19.92	13.74	14.52	16.6
100192432	FCGR2B	mRNA	6.59	10.83	4.27	5.32	5.95	6.59	5.77	11.21	7.62	11.46	7.73	10.39	15.6	7.78
100192433	FCGR3A	mRNA	21.55	35.6	19.98	14.61	16.81	15.39	21.57	15.62	36.48	16.48	10.85	15.92	27.97	11.16
100194428	MAPK13	mRNA	7.21	3.32	7.05	9.5	12	7.46	11.38	7.64	7.49	16.42	16.99	16.14	15.48	26.99
100216315	POLR2G	mRNA	10.9	14.06	13.8	12.97	10.79	8.13	9.08	8.63	18.09	8.86	9.76	9.3	12.14	10.57
100216433	CDK2	mRNA	9.06	8.38	6.21	7.92	7.89	4.78	5.7	6.5	7.03	8.39	6.62	6.94	5.93	7.12
100216434	CDKN1C	mRNA	3.07	5.52	2.6	3.54	4.14	2.33	2.92	4.23	3.28	7.84	4.75	6.89	2.67	5.16
100216435	CSNK2B	mRNA	88.96	89.78	88.23	86.84	89.19	84.81	87.48	78.53	103.26	80.6	97.83	75.37	74.61	71.57
100216436	CYTH2	mRNA	11.5	11.61	12.94	9.67	9.16	9.06	8.26	7.17	10.89	7.05	6.78	7.96	7.44	5.43
100216437	DKC1	mRNA	21.82	24.97	23.55	21.48	22.35	25.47	23.23	22.19	31.24	22.82	23.12	22.89	22.06	19.83
100216438	IRAK4	mRNA	3.23	3.46	2.82	2.43	2.81	2.38	2.36	2.51	3.45	3.53	2.59	1.73	1.89	1.67
100216439	LCK	mRNA	1.84	2.63	1.3	2.2	1.33	1.39	1.88	2.17	3.24	1.73	1.87	1.92	2.85	1.36
100216440	PGK1	mRNA	68.47	79.87	75.86	52.32	67.05	57.47	59.07	60.83	71.36	60.72	72.49	65.56	64.23	54.43
100216462	FN1	mRNA	235.41	154.71	275.14	249.39	215.6	278.14	226.74	289.07	207.55	244	229.73	262.65	240.9	295.27
100216463	PRKAR1A	mRNA	57.23	57.79	49.12	51.88	45.97	47.47	47.78	42.22	54.94	60.46	58.01	51.79	54.68	45.18
100216464	NDUFA1	mRNA	77.62	70.82	76.53	85.82	89.17	72.76	83.43	71.11	83.07	96.97	70.3	85.57	75.44	79.23
100216465	ATF4	mRNA	175.99	233.06	224.24	203.7	190.29	239.85	190.97	218.84	270.7	195.08	233.32	177.72	194.62	175.11
100216476	HTT	mRNA	5.67	8.41	5.72	5.29	5.34	4.78	5.57	5.01	5.29	4.02	4.8	4.76	5.17	4.15
100217400	BTG1	mRNA	87.99	55.1	75.62	57.61	84.39	83.58	61.73	80.3	120.77	57.44	59.17	61.07	62.58	43.7
100217402	GDF9	mRNA	3.15	2.69	2.61	2.56	3.45	2.61	2.36	2.23	2.63	2.26	2.23	2.23	2.62	3.06
100217403	PHKG2	mRNA	11.39	13.39	8.55	8.75	11.62	6.81	10.07	9.42	14.75	10.92	10.21	11.72	11.58	10.04
100217404	SIRT4	mRNA	7.8	6.21	5.92	5.73	8.81	4.98	7.47	7.02	7.23	4.63	6.69	5.58	5.52	5.64
100217405	SLC25A19	mRNA	6.44	9.43	7.23	5.4	5.96	5.32	5.29	4.82	9.22	6.15	8.85	5.88	9.56	4.28
100217406	TIMP2	mRNA	16.94	21.12	21.48	10.53	13.36	23.07	8.7	10.22	32.13	7.84	9.27	17.35	11.91	4.96
100217407	TIMP3	mRNA	10.01	15.21	11.4	12.41	6.88	20.54	6	10.96	11.38	6.71	7.2	7.31	4.65	4.31
100217408	ATP5PD	mRNA	190.77	179.59	183.47	167.94	192.94	141.82	177.68	182.67	181.3	219.18	215.35	208.45	221.84	209.96
100217409	NFIL3	mRNA	11.83	12.51	25.78	11.79	17.6	37.11	14.66	17.91	17.13	15.31	21.4	16.68	10.54	10.41
100217410	PANK2	mRNA	4.98	5.11	4.33	4.64	3.68	3.46	3.81	3.78	4.76	3.79	4.39	4.91	5.66	2.99
100217411	MAPK14	mRNA	25.6	23.53	22.6	21.61	29.88	30.12	21.32	26.76	20.62	20.52	27.03	20.12	26.06	25.02
100217412	SLC25A3	mRNA	65.2	72.84	85.28	56.65	69.97	84.92	70.8	58.43	67.55	55.74	71	67.1	61.67	52
100233166	GNAT2	mRNA	1.52	1.84	1.36	1.35	1.61	1.4	1.34	1.4	1.57	2.06	1.66	1.52	1.87	1.46
100233239	PSIP1	mRNA	8.09	10.68	8.65	7.51	9.84	6.72	8.18	9.45	9.58	10	10.71	9.58	8.49	8.88
100240715	TNFRSF1B	mRNA	12.88	15.97	13.72	10.14	9.89	12.34	11.01	10.07	18.62	10.13	7.52	9.31	14.39	6.84
100240716	SKP1	mRNA	62.4	67.9	63.59	60.7	67.7	57.18	73.25	58.05	49.59	44.78	73.45	60.73	49.14	38.13
100270685	KCNMA1	mRNA	1.79	2	1.38	2.4	1.46	2.62	2.58	2.88	2.61	2.12	1.96	2.94	1.86	1.68
100270711	EIF1AX	mRNA	45.14	40.44	33.9	36.74	46.68	42.62	33.33	36.68	51.82	53.48	42.98	40.98	32.48	37.91
100270712	FABP5	mRNA	5.11	12.1	4.23	2.75	8.07	7.12	2.41	3.8	16.37	3.29	3.83	3.99	2.98	2.14
100270713	IGFBP7	mRNA	93.31	122.18	116.13	106.03	109.33	117.79	88.67	74.94	110.26	45.01	48.83	99.14	51.27	84.13
100270714	MRCL3	mRNA	152.59	179.68	157.37	172.27	133.23	148.8	148.72	143.4	191.3	148.43	169.36	147.76	159.7	143.19
100270716	SLIRP	mRNA	121.86	136.76	142.95	152.52	139.81	116.35	151.19	121.11	131.09	203.88	174.18	135.67	153.75	154.84
100270717	SOD1	mRNA	948.43	1086.33	874.52	1240.83	927.56	721.82	1210.96	961.78	794.29	1200.04	1123.22	1390.8	1416.02	1452.48
100270718	SS18L2	mRNA	27.61	30.53	30.12	31.01	31.26	22.13	28.85	27.98	31.79	26.41	30.2	30.02	32.36	28.32
100270719	UQCRH	mRNA	94.42	103.94	108.86	93.42	115.61	77.65	108.19	115.23	120.32	128.17	149.33	122.16	135.49	132.34
100270720	NDUFA12	mRNA	42.33	45.87	42.05	32.34	34.49	32.64	36.96	32.86	35.45	41.3	44.97	38.11	44.28	34.27
100270789	RPL19	mRNA	722.48	651.28	578.5	651.23	667.76	579.12	712.14	654.76	818.47	822.67	639.29	674.82	760.64	801.43
100271658	EYA3	mRNA	6.62	7.81	7.35	5.99	5.24	6.31	4.76	5.34	7.54	4.81	5.74	5.5	5.78	4.58
100271659	MTOR	mRNA	5.74	6.43	7.83	5.66	5.47	8.1	5.62	5.25	6.17	4.24	5.18	5.05	5.22	4.59
100272002	PIM1	mRNA	7.46	7.36	10.11	6.52	5.5	10.53	4.22	7.3	4.75	3.86	3.62	1.93	2.28	2.7
100286737	IGFBP3	mRNA	246.66	283.06	265.96	192.74	330.21	184.85	209.22	181.57	198.96	168.76	126.55	215.79	164.02	245.53
100286739	NR2F2	mRNA	15.58	19.27	14.41	15.79	12.26	13.46	13.41	12.38	13.38	12.72	10.23	14.72	10.76	10.73
100286796	BCO2	mRNA	43.09	56.41	47.94	65.29	43.43	51.83	88.8	39.36	27.87	67.02	65.98	66.8	71.34	54.61
100294595	SOCS3	mRNA	17.99	7.25	6.84	21.59	10.53	12.36	7.57	24.02	15.59	19.49	9.89	10.2	12.86	10.84
100294600	CTNNB1	mRNA	38.54	40.74	56.78	38.74	38.33	48.21	34.33	33.81	44.8	27.93	29.15	28.89	32.47	25.58
100294602	MIP	mRNA	2.06	3.31	1.34	1.48	2.39	1.74	1.86	1.4	2.73	2.74	1.52	2.63	1.61	1.63
100294646	HNRNPD	mRNA	50.35	52.27	38.21	55.45	50.98	40.66	47.9	40.17	51.82	47.39	44.79	44.61	47.93	38.31
100294652	AKT1	mRNA	15.6	26.92	18.3	18.1	18.04	18.72	17.92	16.34	24.08	14.83	12.91	16.86	14.09	12.83
100294659	STAT3	mRNA	53.56	43.58	64.63	36.96	38.68	86.95	29.06	47.07	42.7	32.68	32.37	27.6	30.26	25.37
100302028	ZGPAT	mRNA	13.14	16.27	13.33	15.01	14.19	12.98	14.96	13.87	14.17	14.9	14.75	14.36	13.86	13.01
100302063	RAB8A	mRNA	30.74	37.94	37.81	26.08	28.19	33.45	29.83	34.12	33.28	24.58	31.73	26.86	24.68	20.37
100302064	RAB10	mRNA	27.05	30.71	28.85	23.44	27.14	31.23	22.83	25.66	28.44	20.39	23.72	23.66	21.92	18.79
100302065	RAB1A	mRNA	38.14	46.98	53.81	38.19	40.46	61.31	44.95	49.28	44.61	28.95	41.57	28.49	36.81	29.81
100302066	RAB4A	mRNA	6.81	6.34	9.03	5.23	7.02	8.91	5.7	5.92	6.84	5.63	6.95	4.24	5.08	5.01
100302067	RRAGA	mRNA	40.51	44.29	43.69	37.68	42.95	40.8	37.03	39.54	40.09	34.18	37.8	35.05	34.97	32.85
100302068	GDI2	mRNA	110.8	113.7	131.81	96.09	91.61	135.55	98.39	99.59	88.78	74.34	100.21	80.3	86.28	70.99
100302069	RHEB	mRNA	62.49	69.31	64.98	52.53	60.95	64.08	58.6	45.85	55.3	49.53	56.14	50.28	44.81	39.6
100302070	RRAGC	mRNA	6.26	6.2	7.66	5.29	4.96	7.01	6.37	5.79	4.93	4.37	3.91	4.92	3.91	3.73
100302071	RABGGTB	mRNA	16.97	17.78	16.64	18.36	20.36	16.61	18.65	17.22	20.83	16.37	19.07	18.71	17.88	19.5
100302072	RABAC1	mRNA	36.44	41.83	36.86	38.07	45.31	38	28	34.59	47.61	34.95	28.9	33.4	27.8	27.56
100302073	RAB9A	mRNA	21.85	24.26	23.75	20.41	21.61	19.4	24.3	18.29	20.66	17.33	19.57	20.92	22.24	18.33
100302074	GDI1	mRNA	36.43	40.11	39.9	33.58	35.07	37.05	28.26	37.52	39.65	33.45	37.44	30.84	29.6	25.17
100302076	RILPL2	mRNA	8.11	9.83	6.03	8.85	9.67	6.5	7.13	10.43	9.35	9.26	6.9	7.4	6.4	6.9
100302077	RAB21	mRNA	10.19	13	16.38	9.64	11.98	15.75	8.7	8.89	10.34	6.55	9.82	6.28	7.19	6.12
100302078	RHOA	mRNA	113.54	149.2	122.19	122.47	117.42	123.06	99.6	108.19	147.88	100.13	114.49	87.96	109.42	83.9
100302079	RAN	mRNA	61.95	70.65	76.96	51.35	61.97	67.69	59.36	50.81	69.93	44.73	47.72	48.46	48.67	38.71
100302080	RASSF1	mRNA	10.36	12.17	12.02	11.04	9.14	10.48	6.96	10.05	12.74	9.51	7.99	8.35	7.22	5.24
100302082	MAP2K7	mRNA	13.88	16.77	13.16	13.54	14.5	12.73	10.97	12.47	13.86	12.59	14.35	12.95	11.99	12.01
100302083	CDKN1A	mRNA	45.26	51.3	50.1	24.19	42.85	58.49	31.67	35.18	49.4	29.06	46.77	33.82	30.43	22.41
100302084	RAB5A	mRNA	29.35	31.13	37.64	28.55	27.86	41.45	26.56	28.04	29.52	21.79	28.81	23.11	21.46	19.51
100302086	FNTA	mRNA	22.73	27.75	25.93	25.69	22.23	23.25	22.38	25.34	21.35	18.74	18.94	20.9	16.99	15.81
100302087	STRADA	mRNA	6.45	5.76	6.94	5.64	7.55	6.15	5.29	4.26	7.17	5.65	6.52	5.41	5.77	4.76
100302096	UBQLN1	mRNA	49.68	52.09	61.81	51.91	45.1	64.53	43.96	46.97	40.15	36.97	47.54	43.51	41.66	34.26
100302097	DARS	mRNA	29.04	28.5	29.58	26.51	27.07	27.5	25	25.09	28.66	24.59	27.16	24.65	24.46	22.35
100302099	CD93	mRNA	3.84	4.34	3.35	4.42	2.01	4.93	4.23	5.86	3.96	3.72	4.19	3.27	3.97	2.86
100302100	RPA1	mRNA	24.01	21.28	25.45	20.68	20.91	25.43	17.95	24	19.78	14.35	19.82	18.97	18.66	15.74
100302101	CPNE1	mRNA	14.68	13.57	11.95	12.07	11.55	11.84	12.47	10.87	11.85	11.56	12.25	13.71	11.05	11.82
100302102	FH	mRNA	65.62	54.02	63.48	76.68	71.05	53.71	72.75	93.91	54.06	96.47	93.28	92.89	81.24	98.18
100302103	LYN	mRNA	19.74	26.47	23.23	20.93	20.32	19.42	19.01	18.79	28.38	18	18.08	21.04	22.24	14.91
100302302	ARF1	mRNA	63.03	78.93	65.92	59.23	65.14	80.91	59.49	54.09	81.39	54.39	65.39	61.54	65.49	50.41
100302303	ARF3	mRNA	42.43	39.18	40.45	36.77	43.05	31.05	30.98	32.35	50.87	36.01	33.53	33.73	32.74	35.23
100302304	ARF4	mRNA	44.99	71.77	84.23	52.01	52.68	109.37	49.79	49.8	66.91	28.63	47.02	34.27	40.6	31.5
100302305	ARF5	mRNA	15.03	13.77	8.01	14.13	11.16	11.78	12.97	11.32	11.77	13.79	12.49	16.16	11.86	14.25
100302306	ARF6	mRNA	49.75	53.23	60.72	46.09	52.11	65.93	45.37	45.54	55.77	43.47	50.45	39	43.32	34.97
100302307	ARFIP2	mRNA	6.3	7.64	7	7.97	10	8.22	5.29	12.03	15.25	17.23	6.59	11.82	11.33	15.73
100302308	ARFRP1	mRNA	27.03	27.94	23.06	31.43	27.99	24.89	25.54	21.22	29.4	26.19	24.65	19.29	23.97	20.7
100302309	ARL2BP	mRNA	12.04	12.51	13.92	9.76	12.37	13.91	11.05	8.61	10.26	6.54	9.15	7.62	6.84	8.43
100302310	ARL2	mRNA	21.22	23.22	21.73	20.17	21.59	18.47	19.06	18.15	26.43	21.69	22.19	21.98	19.07	22.63
100302311	ARL3	mRNA	15.54	17.77	15.14	15.35	14.4	11.5	14.9	15.57	11.22	14.14	15.79	17.35	16.41	17.33
100302313	ARL5A	mRNA	4.3	2.49	5.83	3	3.93	4.46	3.12	2.43	3.99	3.53	5.26	3.37	1.81	2.56
100302315	ARL6IP1	mRNA	199.41	194.78	222.01	176.39	169.94	196.98	191.77	129.93	96.75	128.54	152.44	149.7	148.21	133.02
100302316	ARL8A	mRNA	11.97	14.43	10.89	9.6	10.35	10.85	9.32	10.08	15.2	7.45	9.32	10.59	7.87	5.82
100302317	ARL8B	mRNA	22.36	19.2	25.55	20.58	22.74	29.33	21.63	23.25	19.57	15.12	20.84	18.83	16.66	16.11
100302318	GATD3A	mRNA	82.46	84.42	83.08	78.59	82.45	80.53	78.78	87.91	80.36	71.37	93.68	88.36	83.79	82.28
100302337	COPS7B	mRNA	9.39	11.85	7.19	8.15	11.05	7.15	7.5	7.33	9.07	10.78	9.42	10.96	13.45	9.22
100302338	EIF6	mRNA	24.96	29.91	30.35	28.27	25.97	28.54	21.65	23	33.22	22.21	21.74	18.58	22.71	19.56
100302340	FGF12	mRNA	7.05	7.56	4.52	9.24	10.25	5.73	17.99	12.78	1.5	6.44	17.73	3.53	10.14	15.24
100302341	GNAI2	mRNA	47.17	65.18	44.54	39.94	43.57	47.28	42.24	39.53	63.5	44.77	43.34	42.81	47.34	33.84
100302342	AIMP2	mRNA	14.35	17.91	22.32	14.42	16.64	23.58	12.88	15.15	24.34	12.28	15.97	12.47	13.77	9.03
100302343	LCAT	mRNA	344.73	390.31	338.52	369.52	340.91	283.96	354.13	366.72	343.08	407.03	481.8	382.17	354.12	380.68
100302346	PDIA3	mRNA	327.72	288.23	312.72	326.96	470.03	536.43	253.92	340.65	425.01	363.31	401.8	267.52	295.06	277.76
100302347	PDIA5	mRNA	21.55	19.95	20	18.17	22.77	25.8	17.37	14.74	27.37	24.68	22.94	22.43	24.99	20.71
100302348	PMP22	mRNA	1.7	2.97	1.55	1.93	1.58	2.94	1.85	2.08	2.79	1.07	1.2	2.11	1.22	1.57
100302350	PPIE	mRNA	7.07	9.05	8.11	8.2	8.16	7.18	8.11	7.49	9.63	7.28	7.15	6.89	5.86	5.46
100302351	PPIL3	mRNA	1.98	3.83	3.19	2.75	3.57	2.06	4.1	3.64	1.97	2.23	4.27	2.77	4.5	1.88
100302353	PUS1	mRNA	13.29	15.17	15.38	13.28	12.46	15.02	13.53	11.6	19.81	11.57	12.48	10.97	13	10.21
100302357	TUBA4A	mRNA	31.66	38.43	44.86	35.34	59.63	36.36	19.89	27.03	33.49	37.47	38.05	38.28	67.74	30.72
100302358	TXNDC15	mRNA	34.26	38.51	45.02	37.8	31.11	37.05	30.62	31.3	23.21	25.59	28.69	26.14	23.89	23.69
100302359	TXNDC17	mRNA	85.15	72.54	63.39	88.54	96.84	53.53	95.23	95.71	114.7	119.95	113.67	115.44	113.87	132.78
100302360	UBE2N	mRNA	15.82	21.43	19.61	16.77	18.85	18.75	12.93	13.75	19.44	12.99	14.95	13.75	14.19	9.01
100302361	YEATS4	mRNA	17.34	14.63	14.84	12.61	13.27	14.2	11.45	15.82	11.16	15.54	14.04	14.35	19.3	8.34
100302501	PLAU	mRNA	1.89	2.54	3.65	2.95	1.7	1.43	1.56	2.23	1.9	1.11	1.28	2.82	4.28	1.25
100302545	CETN2	mRNA	9.15	8.33	5.88	6.05	9.35	5.24	13.29	6.65	11.7	14.87	7.71	9.41	14.8	9.96
100302546	RCHY1	mRNA	8.53	8.11	11.61	7.84	8.45	11.32	8.32	8.91	8.34	7.97	7.98	5.46	4.86	5.4
100302548	RSU1	mRNA	20.91	26.68	23.63	21.32	25.66	19.7	17.54	22.2	30.77	21.26	17.02	17.66	19.55	13.29
100302551	SLC39A13	mRNA	11.91	13.06	11.23	10.61	11.14	10.25	9.64	7.46	10.91	9.38	8.49	10.49	8.23	9.35
100302552	SLC39A1	mRNA	33.94	33.91	29.95	32.38	31.42	26.64	27.88	28.77	31.04	28.09	27.81	29.01	28.58	25.46
100302553	SLC39A2	mRNA	8.14	7.53	4.7	6.58	9	9.11	7.54	7.82	14.83	10.03	5.74	6.8	7.26	9.11
100302554	SLC39A6	mRNA	3.38	3.86	3.79	2.97	2.64	4.63	2.57	2.46	4.12	2.94	2.7	2.07	2.47	2.04
100302555	SLC39A7	mRNA	28.65	29.51	27.13	27.9	34.29	44.43	22.03	31.71	43.25	26.22	30.01	26.92	22.48	22.71
100302556	SRI	mRNA	24.61	25.16	22.06	18.78	27.37	20.43	20.88	16.82	31.54	19.87	16.34	16.15	21.46	11.97
100302557	ZDHHC7	mRNA	23.49	24.64	25.16	22.02	20.12	16.4	19.6	15.41	18.83	15.41	14.66	15.44	16.26	17.99
100302558	ZFAND5	mRNA	45.98	24.9	26.81	28.73	37.44	29.56	29.87	21.43	28.6	22.09	41.14	27.7	25.25	19.67
100303606	TUBB	mRNA	20.8	33.88	31.85	20.2	35.54	25.84	14.09	16.8	46.83	24.61	21.12	18.97	38.47	13.08
100303607	CCN2	mRNA	3.29	4.17	4.32	5.24	2.12	7.02	2.27	3.9	5.83	1.75	2.78	3.69	3.65	2.6
100303608	PECAM1	mRNA	6.88	11.01	8.6	7.34	5.94	10.82	5.83	8.16	12.76	7.58	6.23	5.71	7.74	5.71
100305129	MRPL32	mRNA	13.85	15.9	14.84	11.75	12.77	14.56	8.51	13.82	13.49	11.11	9.9	10.22	10.21	8.51
100305130	ATP5PO	mRNA	174.15	162.13	185.23	153.42	187.48	157.75	156.13	164.23	168.9	175.06	202.92	169.34	184.45	162.25
100305131	ARAF	mRNA	41.61	38.15	39.4	38.42	36.65	35.97	34.25	29.86	31.68	30.18	36.59	30.49	29.29	29.97
100307033	ASF1A	mRNA	5.71	6.69	5.18	4.25	5.3	4.41	5.41	4.34	6.54	4.5	4.23	5.15	5.46	4.69
100307034	BRMS1	mRNA	14.45	16.55	13.17	15.76	14.01	12.14	11.35	11.95	18.62	13.14	11.97	12.64	13.28	12.9
100307035	CAT	mRNA	2938.45	2802.82	2669.01	3219.88	2299.21	2332.1	3794.79	3045.34	1649.51	2963.49	3249.45	3817.43	3176.68	3721.68
100307036	CBX5	mRNA	5.08	5.42	4.68	4.25	4.96	4.68	4.23	5.69	5.56	5.77	5.52	5.26	5.32	4.24
100307037	CYB5A	mRNA	762.04	700.1	872.09	726.84	656.62	505.2	842.84	525.04	450.65	610.73	707.98	574.96	579.34	481.4
100307038	CYGB	mRNA	4.66	3.89	3.28	1.98	2.85	3.98	1.99	3.01	3.21	2.21	3.54	3.05	1.7	1.97
100307039	EIF5A	mRNA	309.47	362.04	317.53	301.09	324.25	341.25	269.21	264.11	369.03	312.95	345.59	263.66	270.89	255.27
100307040	ELAVL1	mRNA	18.77	21.83	18.99	16.99	16.58	23.65	17.24	20.16	19.12	14.1	17.12	14.05	14.2	12.79
100307041	F2	mRNA	767.16	639.07	815.55	757.92	738.55	642.04	837.49	676.65	822.51	802.64	720.43	775.25	695.48	857.9
100307042	FEN1	mRNA	2.32	1.89	2.42	1.47	2.25	1.93	1.88	1.46	3.27	1.29	1.51	1.64	1.37	1.17
100307043	FHIT	mRNA	1.48	2.88	5.94	2.57	15.31	2.25	8	4.98	4.3	3.69	7.37	1.54	1.48	7.66
100307045	NCK1	mRNA	6.39	7.62	7.54	4.92	6.04	9.18	5.81	7.36	7.79	5.31	5.47	5.93	6.94	4.37
100307046	PRDX2	mRNA	7.83	12.12	7.31	8.38	8.79	8.42	6.71	8.39	13.48	8.49	5.6	7.99	7.87	4.75
100307047	SMPD1	mRNA	29.27	26.18	35	29.46	26.22	30.11	25.34	27.33	23.48	22.53	23.65	22.47	19.21	18.64
100307048	SPARC	mRNA	77.22	75.93	83.44	63.8	87.28	84.83	47.91	60.94	81.63	45.48	51.5	73.18	31.67	54.12
100307049	STAT1	mRNA	48.3	53.6	56.37	33.22	27.1	31.63	32.94	25.83	38.05	17.5	21.34	27.28	27.66	17.37
100307050	VAMP7	mRNA	8.36	9.49	10.05	8.28	8.56	9.01	8.44	7.66	8.88	6.96	8.7	8.16	7.27	5.77
100310792	DIO1	mRNA	307.91	132.4	202.32	189.26	336.15	154.22	300.51	205.67	187.63	305.82	278.27	222.4	179.59	122.06
100316848	B4GALT7	mRNA	8.76	11.72	7.92	8.91	11.07	13.23	9.14	8.97	13.71	8.73	10.14	7.93	7.66	8.65
100329218	SREBF1	mRNA	14.08	42.77	27.76	12.01	12.88	14.52	12.32	8.85	14.49	13.7	13.98	14.94	11.37	14.99
100337686	PON3	mRNA	143.71	202.04	234.65	105.2	232.59	108.92	138.56	133.51	143.41	183.54	194.27	139.3	222.3	233.02
100359363	F8	mRNA	2.69	3.22	3.01	2.9	2.09	3.15	2.55	3.5	2.92	3	2.73	2.37	3.12	2.41
100381249	PSMA3	mRNA	48.59	57.78	51.99	44.3	50.82	44.35	47.07	43.98	49.16	46.05	50	46.17	52.27	41.07
100381250	UBE2B	mRNA	23.49	25.74	22.85	19.22	23.55	18.63	21.57	20.94	21.01	18.52	20.39	19.16	19.3	16.39
100381267	SERPINE1	mRNA	2.36	2.11	3.86	2.26	1.64	2.17	1.07	2.8	4.83	1.51	2.61	1.74	1.59	1.37
100415774	RPL23A	mRNA	1012.47	901.44	909.21	1027.81	1103.2	908.94	961.65	1007.02	1282.63	1213.23	1200.45	972.88	1149.95	1171.92
100415775	ID3	mRNA	23.46	32.87	41.35	29.9	27.91	14.71	21.58	41.52	34.37	29.4	24.68	17.75	26.15	16.06
100415906	NDUFB8	mRNA	78.83	83.85	96.6	79.12	90.22	75.56	80.63	78.66	88.23	84.4	76.67	92.49	82.7	82.65
100422799	BST-2A	mRNA	5.77	14.53	6.58	2.76	7.24	5.98	5.09	4.87	14	3.81	3.38	6.05	10.01	5.15
100422801	BST-2B	mRNA	3.97	9.45	6.26	3.79	3.62	3.64	1.84	2.32	8.44	1.35	1.14	2.16	3.39	1.35
100423047	ITGB3	mRNA	3.18	2.99	2.26	2.34	3.34	2.18	4.81	3.36	4.05	2.11	2.22	3.24	4.62	3.54
100462693	NDUFB6	mRNA	75.31	78.21	86.68	64.94	88.39	67.15	69.7	67.51	68.22	78.85	99.14	72.37	75.81	70.96
100499498	MKRN1	mRNA	17.84	16.34	20.16	20.62	16.06	18.79	20.42	20	17.84	17.9	20.06	19.65	16.29	19.24
100499499	WSB2	mRNA	18.02	23.22	21.28	20.23	16.93	17.35	16.02	17.42	23.32	15.95	16.67	18.2	17.59	13.77
100500730	HAMP	mRNA	1173.45	1243.22	1448.24	2436.38	1416.13	727.44	1315.43	1995.48	1516	2191.4	2035.02	1380.46	1149.95	1178.5
100500776	DNMT3A	mRNA	3.33	3.23	2.53	3.1	3.18	2.24	3.02	2.52	2.88	3.2	2.82	3.43	2.85	2.69
100500777	MAPRE1	mRNA	5.48	7.5	5.29	4.25	4.82	4.91	5.16	4.77	7.35	4	3.93	4.41	4.74	2.85
100500782	VIPR1	mRNA	15.04	15.46	12.69	11.4	16.12	15.65	9.39	9.8	13.05	11.32	17.04	14.8	13.36	16.18
100505388	MRC1	mRNA	5.22	6.85	6.66	6.13	2.99	8.76	4.86	7.46	7.85	4.69	4.98	4.75	6.46	3.72
100505402	BCL2L11	mRNA	3.41	2.62	3.96	3.07	3.6	2.68	2.71	2.65	2.98	3.18	2.82	2.31	2.53	2.94
100505403	DAXX	mRNA	27.42	32.67	33.24	28.43	23.45	23.89	20.46	21.42	30.94	18.97	18.94	18.32	18.69	15.93
100505404	MCPH1	mRNA	2.25	2.24	2.62	2.54	2.13	2.57	2.37	2.17	2.56	2.56	2.14	1.7	1.67	2.13
100526668	TTPA	mRNA	82.32	52.48	85.95	53.45	54.3	89.88	53.89	45.21	37.94	45.01	63.42	55.14	38.52	43.67
100527962	LOC100527962	mRNA	174.87	160.99	141.11	158.82	147.88	115.14	181.63	129.49	146.26	164.56	142.19	185.36	162.18	148.96
100528012	HMBS	mRNA	26.82	33.45	29.29	26.31	27.35	29.92	25.63	28.35	36.07	31.01	31.69	27.41	27.82	34.61
100528013	C3H12orf29	mRNA	12.07	13.01	12.03	10.86	11.45	10.46	14.94	10.47	12.13	7.07	9.88	10.45	11.4	7.75
100529154	NUDT9	mRNA	17.12	13.29	19.85	14.69	12.99	18.34	17.79	14.46	11.96	10.34	12.17	12.59	10.19	9.57
100534643	UGT1A6	mRNA	316.92	282.17	317.97	229.14	239.48	182.58	296.76	213.61	167.88	159.95	199.34	161.38	190.33	172.06
100534644	UGT1A1	mRNA	163.39	192.29	229.71	209.29	207.52	169.09	217.5	153.46	128.37	137.44	202.57	142.89	133.98	188.01
100534645	UGT1A3	mRNA	134.06	165.83	144.4	206.85	117.79	175.94	181.59	101.28	104.69	165.53	208.11	171.97	145.41	138.6
100534646	UGT1A4	mRNA	23.27	32.24	30.69	19.9	19.38	11.73	35.98	6.47	20.96	18.36	19.31	13.34	13.75	8.26
100534647	IFI30	mRNA	36.12	44.18	37.22	24	39.57	30.04	27.22	23.57	47.17	22.44	24.52	42.08	30.18	18.06
100534650	UGT2B7	mRNA	370.85	217.23	181.21	300.85	269.57	109.91	259.64	307.62	198.01	214.57	315.62	182.52	310.75	213.57
100534653	CYP2C19	mRNA	194	360.35	118.33	199.35	227.46	135.18	365.17	131.86	158.01	239.78	141.42	333.04	532.72	373.16
100534656	HNF4A	mRNA	132.28	119.2	115.76	109.66	117	108.41	109.34	109.31	124.6	100.42	124.08	97.05	95.34	89.27
100568285	CYP2E1	mRNA	7718.24	5561.83	5248.85	7170.39	5921.45	5689.51	7338.24	8571.54	4948.8	6514.98	8496.91	7927.42	7670.36	7841.14
100568286	CYP2D6	mRNA	1069.96	404.3	773.39	327.51	607.36	682.02	1204.9	865.99	845.98	725.31	1856.41	1359.39	721.9	670.84
100568289	CYP2A6	mRNA	793.5	926.44	1071.13	1259.19	851.04	924.17	1474.45	976.2	511.61	807.41	1178.93	1299.91	971.16	1043.71
100568290	CYP2C18	mRNA	78.67	60.15	74.95	30.61	111.32	55.23	72.38	49.16	46.53	52.21	49.23	31.9	90.51	58.19
100568291	GTF2A1	mRNA	4.07	3.99	3.69	3.46	4.04	3.62	3.95	2.88	3.79	2.66	2.39	3.01	3.05	2.9
100579169	GSN	mRNA	8.69	13.49	7.84	7.06	8.41	8.66	6.08	6.83	17.41	4.39	4.09	7.33	4.39	3.47
100620046	TOB2	mRNA	45.18	54.31	40.09	27.89	48.38	44.66	29.94	19.56	28.84	30.6	42.73	27.36	34.78	24
100620047	BTG2	mRNA	32.53	27.43	24.86	20.17	40.76	25.77	14.22	14.12	44.49	24.39	27.84	21.81	31.18	19.68
100620048	B4GALT1	mRNA	11.33	14.62	27.32	12.54	10.07	34.45	10.34	11.73	11.81	5.51	10.4	6.32	7.21	5.18
100620050	KCNMB4	mRNA	7.7	9.68	7.59	10.75	10.42	9.42	11.9	9.3	6.1	10.74	11.91	11.33	8.54	10.57
100642179	SLC22A3	mRNA	2.86	2.5	2.73	2.61	2.33	1.58	1.87	1.91	2.07	2.12	1.75	1.87	3.33	2.49
100642181	SRD5A1	mRNA	10.96	12.1	9	11.36	10.54	7.43	14	9.88	8.45	9.99	9.46	10.13	8.49	11.25
100653388	NR5A2	mRNA	6.99	7.11	6.62	7.31	7.1	7.01	6.1	6.13	6.12	6.13	7.07	6.47	5.87	5.69
100820737	MFGE8	mRNA	11.59	16.86	10.54	13.66	13.18	10.61	10.16	9.12	12.65	6.87	10.06	10.6	8.17	7.66
100820738	AKIRIN2	mRNA	18.64	24.54	22.27	15.65	17.19	21.21	15.91	15.67	22.22	14.5	16.69	15.03	15.39	12.33
100820742	GPX1	mRNA	199.2	290.38	203.67	208.83	249.94	171.25	194.45	241.84	385.91	284.56	257.18	230.51	211.4	214.36
100820744	ACP5	mRNA	38.34	54.48	33.27	20.02	28.81	43.86	24.18	21.73	39.77	33.09	18.52	24.82	35.4	26.94
100820749	GATA4	mRNA	12.72	20.91	20.7	12.08	13.8	17.75	13.02	12.96	14.66	13.14	13.08	12.44	10.96	11.18
100820751	GATA6	mRNA	11.18	14.57	9.51	12.5	13.08	9.23	10.85	13.55	12.6	15.12	13.12	22.48	19.26	17.31
100820752	HDAC1	mRNA	27.21	29.61	30.46	26.14	27.73	26.58	26.67	27.59	26.13	25.48	25.68	24.45	27.5	20.11
100820756	SRD5A2	mRNA	9.3	9.38	10.46	14.08	5.19	16.42	7.03	8.56	5.83	11.52	13.48	17.54	10.08	9.53
100846985	CCS	mRNA	32.34	27.59	27.39	32.78	23.08	19.28	25.52	18.96	21.49	32.67	29	29.88	28.71	27.51
100862656	SLC25A14	mRNA	2.09	1.56	2.38	1.96	2.25	1.07	1.87	1.35	1.76	2.09	1.9	2.19	1.36	2.46
100885759	ZFP91	mRNA	13.82	16.53	14.63	15.63	12.38	14.02	13.78	15.89	15.21	16.45	14.48	14.92	14.8	13.82
100885760	CNTFR	mRNA	11.15	10.74	7	7.66	7.79	6.94	7.12	7.41	9.5	10.01	10.08	14.09	7.59	7.24
100885761	WEE1	mRNA	9.19	10.73	11.07	12.63	10.37	8.96	11.19	8.56	12.78	8.89	8	8.07	7.92	8.58
100885762	GADD45G	mRNA	6.34	4.47	6.48	2.19	5.89	6.22	3.22	4.23	20.19	6.63	7.61	4.75	2.21	2.81
100885767	GYPC	mRNA	16.5	24.72	9.98	11.29	12.17	13.48	12.11	11.8	13.02	17.19	10.88	13.86	9.56	5.82
100885768	TFRC	mRNA	11.09	7.81	22.12	7.97	10.54	17.83	11.23	11.88	12.38	15.12	15.91	13.79	13.32	17.84
100913151	FOXO3	mRNA	10.58	10.2	9.69	8.24	10.73	7.76	8.95	9.49	9.12	8.3	12.11	9.95	9.1	7.2
100913152	HSPA1A	mRNA	185.99	211	74.25	117.39	186.38	144.12	37.93	66.38	54.09	52.2	5.66	63.14	160.07	41.16
100913154	ALDH1L1	mRNA	469.96	381.85	368.72	473.14	376.27	362.39	478.81	478.38	320.82	391.73	497.3	451.02	468.04	427.86
100913157	ILK	mRNA	21.09	28.54	23.27	22.74	24.1	20.62	18.96	24.2	34.57	23.32	21.22	23.36	23.23	20.74
100913158	NFIB	mRNA	4.29	4.36	2.23	3.13	3.28	2.73	3.54	3.68	3.91	4.33	5.5	5.88	4.32	4.41
100913159	ST6GAL1	mRNA	134.77	136.8	200.57	148.93	140.21	177.26	111.59	111.47	126.53	92.15	132.13	100.76	98.23	119.61
100913160	YAP1	mRNA	7.57	8.42	6.7	7.84	9.01	6.78	8.38	6.64	6.37	6.34	5.3	7.33	5.43	6.01
100913161	HSD17B2	mRNA	29.37	30.59	34.7	44.84	24.8	9.44	31.78	30.22	19.59	21.63	11.84	20.02	11.38	11.7
100913162	TCF7L1	mRNA	9.71	14.14	12.59	9.15	8.45	10.91	9.48	6.75	11.79	9.7	8.9	8.17	7.35	6.39
100913169	ATG5	mRNA	7.59	8.3	10.36	7.45	7.22	9.69	7.66	7.23	6.88	5.73	6.07	6.27	6.4	4.74
100913170	BECN1	mRNA	26.11	28.17	29.27	23.17	25.14	25.35	23.76	25.3	23.48	21.3	24.09	18.98	22.1	16.7
100913171	ATG9A	mRNA	10.67	10.37	9.33	9.16	9.16	9.1	8.19	8.41	9.44	10.06	8.93	8.7	7	8.11
101101844	LRRFIP1	mRNA	17.72	22.99	14.2	15.67	14.93	10.24	12.15	9.34	19.55	14.45	12.76	13.45	15.39	9.31
101101847	FKBP2	mRNA	116	137.07	114.59	128.68	169.95	136.93	114.93	134.63	171.71	164.9	169.47	149.89	163.4	157.23
101101849	SF3B4	mRNA	17.84	22.74	21.59	19.38	19.33	21.46	15.87	16.57	20.28	15.96	18.4	17.05	16.71	13.26
101101853	SYNJ1	mRNA	2.39	3.44	2.92	2.46	2.55	2.82	2.3	2.35	3.24	2.38	2.69	2.38	2.44	1.82
101101854	HTRA1	mRNA	19.61	15.7	11.33	11.86	13.9	15.86	11.03	9.82	28.5	6.81	9.25	11.7	9.58	8.29
101101863	CCSAP	mRNA	3.79	4.09	4.94	4.74	3.88	2.47	4.23	2.61	5.93	3.09	1.87	4.49	5.85	4.21
101101864	ASB11	mRNA	1.33	2.83	1.65	1.66	2.1	1.9	2.7	2.37	4.23	2.65	1.98	2.6	3.82	1.75
101101867	KYNU	mRNA	58.22	56.46	59.63	33.73	83.38	50.02	44.45	48.94	52.57	35.84	58.1	47.14	49.87	41.9
101101868	UPF3B	mRNA	1.9	2.62	1.75	1.58	1.86	1.76	2.1	1.65	2.9	2.29	1.78	2.27	3.07	1.85
101101870	ZRSR2	mRNA	2.91	3.33	2.1	2.99	2.77	1.83	2.48	2.84	4.12	3.3	3.04	3.06	3.39	2.91
101101872	CTNNAL1	mRNA	11.76	14.39	10.89	11.06	10.71	9.87	10.38	11.18	11.54	9.85	10.31	11.12	11.28	11.68
101101880	SHMT2	mRNA	31.32	80.97	38.09	29.56	27.03	36.37	27.93	32.09	30.21	32.17	38	41.85	29.01	26.89
101101881	TST	mRNA	448.89	433.51	526.08	399.92	414.76	438.56	472.09	364.91	350.6	399.43	395.83	391.05	363.52	424.48
101101884	PTGES3	mRNA	76.32	87.64	95.38	77.62	73.91	86.67	53.41	79.26	71.72	62.87	72.81	60.41	57.76	48.05
101101890	TRIR	mRNA	75.66	100.55	88.33	86.17	91.08	89.53	65.34	75.74	114.55	76.82	90.59	68.82	69.16	61.86
101101892	FAM193A	mRNA	5.22	6.09	6.66	5.19	4.94	5.91	4.6	4.72	7.06	5.02	5.15	5.03	3.94	3.81
101101893	C7H14orf93	mRNA	2.11	1.77	1.56	1.74	1.72	1.41	1.97	1.76	1.72	2.26	1.94	2.78	2.45	2.6
101101894	NEMF	mRNA	5.18	6.8	6.88	5.22	5.05	5.85	5.63	6.67	7.53	7.92	7.28	7.27	9.2	7.38
101101898	PHF20L1	mRNA	2.76	3.72	2.96	2.98	3.33	2.49	3.08	2.38	3.76	2.47	2.7	3.09	2.86	2.66
101101905	DFFB	mRNA	3.36	3.27	2.49	2.63	4.41	2.15	2.59	1.82	3.65	2.87	2.47	3.15	2.77	2.84
101101909	PTPRA	mRNA	6.37	7.07	6.07	5.06	6.19	5.15	5.11	5.25	6.39	5.05	5.18	4.99	4.88	4.08
101101911	CTSZ	mRNA	234.14	261.38	240.7	189.97	251.25	172.06	206.25	189.43	331.67	199.53	207.63	191.31	165.22	184.56
101101912	MBTPS1	mRNA	16.64	15.82	16.94	15.96	18.14	16.4	14.56	16.13	16.15	13.56	14.7	12.81	12.06	12.68
101101913	ZNF527	mRNA	1.78	1.95	1.3	1.53	2.82	1.52	1.74	1.56	1.65	1.58	1.77	1.99	1.36	1.79
101101916	KMT2A	mRNA	2.57	2.86	2.07	1.96	1.98	1.86	2.11	1.85	1.97	2.33	1.94	2.26	2.1	1.84
101101920	SELENOP	mRNA	2700.89	2162.21	2798.72	2522.39	1505.86	2378.68	2783.71	2227.89	1498.72	2622.5	2482.78	2835.63	2487.08	2515.54
101101923	SEC14L4	mRNA	12.25	34.55	13.61	19.79	25.73	13.29	7.38	18.5	8.71	25.62	22.11	19.66	18.63	9.64
101101924	UBE2Q2	mRNA	9.24	12.27	11	9.05	8.34	11.18	8.64	8.23	11.43	7.92	6.84	8.79	7.85	8.35
101101925	PNN	mRNA	18.53	22.55	16.56	16.67	17.19	13.84	16.02	14.84	17.41	20.51	15.85	17.7	18.32	15.31
101101927	EMC3	mRNA	36.79	43.21	38.01	44.9	43.9	33.59	39.97	36.41	32.53	35.96	34.61	35.6	32.02	33.77
101101928	BTBD9	mRNA	6.91	6.32	7.54	7.45	6.48	7.36	6.78	7.1	6.09	6.97	7.84	7.18	6.71	6.26
101101929	DDX39B	mRNA	61.36	73.05	65.67	49.72	58.8	56.51	57.23	43.31	80.44	64.31	53.24	59.86	68.41	51.29
101101931	GMDS	mRNA	6.15	6.83	7.54	6.23	7.32	6.13	6.95	4.66	5.01	5.52	5.78	5.15	5.71	4.72
101101932	FZD4	mRNA	21.57	24.06	23.64	22.65	19.4	17.16	21.34	17.09	18.99	23.21	18.28	19.66	18.85	21.91
101101935	DNAJB4	mRNA	4.5	8.16	6.27	4.11	4.68	4.62	3.25	3.23	4.32	2.62	4.47	3	4.31	2.56
101101937	SIPA1	mRNA	5.72	8.83	6.63	5.44	5.61	6.99	5.09	6.71	9.37	5.94	5.36	5.25	6.39	4.56
101101938	BTAF1	mRNA	2.47	2.63	3.01	2.43	2.41	2.83	2.51	2.69	2.98	2.32	2.39	2.6	2.59	1.78
101101939	BTRC	mRNA	4.3	3.63	3.55	4.5	4.01	3.34	3.93	3.01	3.41	3.69	4.22	3.8	3.16	3.49
101101940	CCDC186	mRNA	1.76	2.28	1.76	2.03	2	1.73	1.88	1.73	2.02	1.74	1.55	2.02	2.01	1.62
101101941	IFIT2	mRNA	3.85	6.95	5.06	3.57	3.11	2.37	2.87	2.58	7.23	2.73	1.51	2.66	3.63	1.52
101101942	SENP5	mRNA	6.52	7.14	6.3	5.22	6.8	6.12	5.41	5.58	6.32	6.22	7.01	5.7	5.81	5.14
101101944	ZBTB14	mRNA	4.07	4.89	3.7	4.66	3.85	3.79	5.8	3.48	4.2	3.9	2.84	4.9	4.14	3.39
101101945	HDLBP	mRNA	70.46	74.76	66.97	62.39	67.79	104.49	57.5	79.94	94.01	64.14	90.43	67.91	71.52	58.84
101101946	TMEM265	mRNA	6.69	7.61	5.78	5.44	5.22	5.12	5.46	5.01	6.9	6.4	4.97	6.54	8.11	7.42
101101948	MAZ	mRNA	41.18	50.59	42.57	45.36	42.43	38.85	43.97	47.62	52.17	44.29	42.27	44.7	36.34	37.78
101101952	UBAP1	mRNA	8.96	12.43	10.84	7.74	7.88	10.3	7.23	9.31	10.13	8.14	9.07	8.2	7.69	7.15
101101953	ALG2	mRNA	6.77	5.95	8.03	5.34	7.54	9.12	6.04	6.29	6.7	5.79	5.88	6.18	6.14	6.11
101101954	C2H9orf85	mRNA	7.65	8.78	7.44	7.22	8.59	6.27	6.63	5.71	6.72	7.66	7	7.14	8.12	7.09
101101958	TAF12	mRNA	11.38	10.6	11.37	11.41	10.39	10.44	9.96	10.67	13.54	10.3	12.76	11.12	11.09	9.63
101101959	GCNA	mRNA	2.66	3.29	1.88	2.39	2.66	1.56	2.14	2.23	2.87	2.89	1.86	3.2	3.88	2.49
101101964	FPGS	mRNA	76.16	59.81	64.49	68.57	62.04	66.97	69.15	84.14	60.96	62.13	67.75	59.56	57.48	50.48
101101968	CAPG	mRNA	2.67	5.69	3.03	1.88	2.87	4.49	1.1	2.49	16.9	1.53	1.93	1.6	3.45	1.1
101101970	DNAJC22	mRNA	16.7	12.1	13.67	9.2	15.21	11.92	13.22	7.69	9.17	8.61	8.82	10.72	11.6	8.39
101101972	NOL12	mRNA	8.77	9.51	10.2	8.67	8.95	9.78	8.91	7.91	11.23	8.19	9.1	8.45	7.6	8.03
101101973	ARRDC1	mRNA	10.46	14.33	11.91	11.17	12.39	9.35	9.52	9.4	13.79	11.63	8.12	10.62	10.06	9.64
101101976	LOC101101976	mRNA	1.28	2.21	1.53	1.24	1.07	1.28	1.07	1.51	1.03	1.54	1.38	1.17	2.01	1.14
101101977	GARS	mRNA	7.46	9.1	9.85	6.92	6.62	9.25	5.43	5.98	11.1	6.43	7.12	5.77	7.01	4.69
101101980	TCF7	mRNA	8.33	11.16	7.47	10.36	11.88	4.75	11.63	4.29	7.03	4.1	5.36	2.96	4.78	7.86
101101983	ELL2	mRNA	4.26	2.44	2.46	2.77	3.63	2.88	2.36	3.15	3.11	2.92	3.86	2.97	2.96	2.44
101101988	RBM25	mRNA	8.82	11.95	8.08	9.13	9.06	8.92	8.84	8.38	11.38	11.4	9.89	9.86	12.06	9.34
101101990	LACTB	mRNA	30.98	25.47	25.55	27.21	29.93	24.85	28.67	23.53	18.53	28.54	26.85	29.53	30.35	23.74
101101994	HIVEP2	mRNA	1.96	2.08	1.53	1.63	1.94	1.11	1.62	1.28	2.25	1.87	1.88	1.29	1.89	1.48
101101996	OGFRL1	mRNA	5.58	4.46	4.84	3.65	4.92	4.72	3.88	4.61	5.11	2.5	3.8	4	2.76	3.28
101101998	2022-09-04	mRNA	14.04	11.29	7.13	10.22	13.28	12.7	11.14	13.52	13.98	9.77	11.97	14.45	8.72	13.68
101101999	FBXL20	mRNA	3.64	3.12	2.76	2.64	3.29	1.75	2.89	2.28	2.57	2.9	3.02	3	2.81	2.41
101102000	MRM3	mRNA	5.23	4.73	5.49	3.15	4.55	6.02	3.6	4.33	5.14	3.86	3.34	3.68	3.52	3.56
101102001	LOC101102001	mRNA	3.06	5.53	2.43	2.47	3.01	2.68	2.83	3.13	4.23	3.51	2.38	3.16	3.8	2.08
101102003	KIZ	mRNA	3.19	1.8	2.02	2.49	1.82	1.4	2.06	1.99	1.88	2.24	1.8	2.67	2.7	2.36
101102004	TXNL4B	mRNA	11.99	14.09	11.78	9.91	16.53	11.52	14.21	9.18	12.25	8.18	11.36	10.48	10.73	10.39
101102005	PLEKHA4	mRNA	20.91	34.28	16.51	26.5	26.57	15.23	20.92	24.35	27.53	23.32	27.6	26.61	29.87	20.43
101102006	PAFAH1B3	mRNA	8.64	9.33	7.43	8.74	8.96	5.19	8.75	6.46	9.07	10.22	6.23	10.09	7.47	6.09
101102008	CEP57	mRNA	3.47	4.19	3.29	2.88	3.42	2.98	2.59	2.53	3.66	3.29	2.63	3.16	3.17	2.42
101102013	ORAI1	mRNA	7.07	10.15	6.52	8.36	8.74	6.39	6.45	8.5	13.06	11.31	9.05	12.93	10.85	10.34
101102014	HCAR2	mRNA	2.44	2.71	2.2	3.32	2.37	2.76	1.43	3.46	3.28	4.29	2.47	3.8	4	3.09
101102015	PPP2R5C	mRNA	26.28	29.76	25.53	25.28	25.15	24.75	24.12	22.71	25.02	19.87	27.68	24.68	24.47	19.23
101102017	PTH1R	mRNA	13.82	16.45	10.99	17.45	14.56	12.61	12.07	10.49	16.12	12.85	12.81	15.66	9.97	14.86
101102020	PLPP3	mRNA	71.63	56.97	72.34	53.21	56.62	62.06	51.12	44.69	42.73	35.71	52.85	40.7	40.18	37.64
101102021	NADSYN1	mRNA	26.88	29.28	19.83	23.1	27.99	16.9	29.91	25.17	15.74	32.95	25.97	32.11	32.41	30.88
101102024	SLC25A44	mRNA	19.23	19.16	23.03	18.21	19.23	21.23	15.14	17.31	15.88	14.75	21.59	13.35	15.35	12.78
101102025	ATP6V1A	mRNA	7.32	9.11	8.7	7.08	6.28	7.96	7.12	8.44	8.72	5.87	7.28	6.72	7.12	6.12
101102026	PARL	mRNA	14.12	15	12.33	12.5	12.05	11.75	15.1	10.96	13.63	10.37	12.3	11.63	13.11	10.89
101102027	BACE2	mRNA	15.11	18.53	18.88	14.88	14.98	10.63	13.63	12.35	20.09	13.74	16.27	13.79	11.44	9.56
101102028	NMRAL1	mRNA	44.97	41.62	31.49	39.73	59.57	46.15	30.13	38.49	63.84	48.52	47.28	37.38	48.49	41.47
101102029	ANKS4B	mRNA	28.77	30.99	36.66	21.52	33.36	35.04	26.13	28.13	36.79	25.39	29.64	30.73	30.72	21.19
101102036	CDK20	mRNA	3.24	4.41	3.49	2.85	3.2	1.68	3.17	2.52	3.39	3.05	2.38	3.61	1.9	2.49
101102037	HGSNAT	mRNA	15.94	16.7	16.07	15.12	16.99	16.29	17.02	15.74	12.73	15.72	13.72	14.78	11.66	13.84
101102047	LOC101102047	mRNA	62.61	52.83	40.81	42.14	21.22	65.4	24.06	28.61	57.63	41.28	36.35	62.41	52.43	14.58
101102050	MRPS9	mRNA	14.07	15.02	20.81	16.13	19.49	16.91	17.64	14.32	9.92	14.88	18.59	18.19	16.74	11.22
101102055	HCFC2	mRNA	1.74	1.78	1.55	1.44	1.81	1.4	1.26	1.67	1.66	1.78	1.36	1.59	1.52	1.42
101102057	LOC101102057	mRNA	17.31	17.62	12.97	7.38	12.24	18.37	13.17	12.98	14.48	15.48	4.81	10.33	18.02	8.1
101102061	STXBP2	mRNA	21.49	25.28	22.01	19.31	22.2	19.32	19.98	21.31	28.03	22.98	21.13	21.86	22.48	18.83
101102065	SNAPC5	mRNA	4.2	3.88	3.95	3.89	3.87	3.79	3.25	3.31	4	2.96	2.84	3.97	3.2	3.59
101102067	PLN	mRNA	2.44	3.63	2.45	3.02	3.53	2.3	2.6	2.9	3.08	2.67	1.31	2.46	2.08	1.92
101102070	DPYS	mRNA	162.9	155.47	158.94	159.71	164.94	125.02	141.85	165.59	93.54	175.26	201.08	197.64	180.92	177.26
101102071	DNAJC15	mRNA	8.26	10.72	9.77	8.52	6.53	7.74	8.46	6.98	6.64	6.56	7.97	6.31	8.32	5.4
101102072	LOC101102072	mRNA	31.94	35.77	39.22	26.84	44.9	55.89	20.29	27.21	43.78	32.33	32.41	27.07	27.06	26.82
101102074	2022-09-09	mRNA	19.16	20.84	18.04	13.68	15.84	16.15	12.36	15.87	27.27	14.1	13.29	15.02	16.34	11.16
101102078	LOC101102078	mRNA	5.16	5.58	7.32	2.85	4.6	6.16	3.37	4.07	3.81	2.96	2.84	3.07	3.59	3.42
101102081	DOK4	mRNA	10.61	12.86	11.65	12.78	10.65	8.41	11.21	9.52	12.69	9.22	9.12	12.34	11.36	8.13
101102082	B9D2	mRNA	3.29	3.64	3.66	2.87	3.07	2	3.05	2.88	4.17	3.37	2.55	3.88	3.26	2.95
101102085	LOC101102085	mRNA	10.11	18.34	5.08	5.55	8.44	8.41	5.14	6.35	16.95	5.26	3.24	5.57	9.02	5.36
101102090	FGA	mRNA	2897.5	2303.29	2527.41	3440.62	4126.48	6745.33	2736.8	5093.49	4130.04	3500.55	2909	2458.24	2304.5	3065.17
101102091	SVOP	mRNA	2.82	5.04	1.79	2.34	4.15	4.12	5.53	2.58	1.75	4.75	2.51	4.46	3.54	4.74
101102095	JAGN1	mRNA	18.87	25.58	28.66	22.77	25.12	25.19	22.68	20.46	37.43	16.05	19.25	19.63	18.35	16.69
101102097	CAP2	mRNA	2.58	3.28	2.65	1.89	2.95	1.67	2.26	2.43	2.72	3.11	1.41	2.97	2.51	1.93
101102098	STK19	mRNA	12.31	13.32	12.86	12.02	13.28	10.24	10.38	11.43	15.94	14.33	10.49	13.4	13.8	11.52
101102099	POMGNT1	mRNA	8.67	11.77	10.86	9.43	8.53	9.35	9.3	8.01	9.48	6.13	6.49	7.24	6.51	6.44
101102102	TAF13	mRNA	6.32	8.25	5.92	5.84	5.97	7.57	5.99	5.94	7.3	4.96	5.13	4.25	5.87	4.75
101102103	MTMR11	mRNA	3.32	5.24	4.53	2.77	4.16	3.8	2.26	3.58	6.88	4.25	2.99	4.14	4.4	3
101102104	GATD1	mRNA	32.09	33.62	26.67	26.74	27.8	29.15	26.81	19.84	23.09	24.31	27.54	23.19	20.81	17.65
101102106	PFDN2	mRNA	21.35	28.44	20.88	23.99	23.47	23.48	20.12	24.75	29.14	26.89	28.54	29.2	26.86	24.66
101102107	CFAP298	mRNA	9.36	14.15	8.8	8.83	10.71	10.17	8.58	8.82	13.37	10.97	8.38	9.49	7.11	11.65
101102108	NSUN3	mRNA	2.62	2.85	2.91	1.38	1.83	2.16	1.7	1.85	1.42	1.57	2.63	1.85	2.1	2.12
101102115	SLC12A9	mRNA	5.04	6.64	5.12	5.99	6.04	4.17	5.53	4.42	5.85	4.51	3.93	4.24	4.06	4.39
101102117	CRTC2	mRNA	19.8	24.41	15.68	19.28	17.23	16.93	14.54	17.16	19.55	21.87	16.59	19.91	18.33	20.37
101102120	ABCB10	mRNA	16.32	18.38	17.46	14.33	15.32	12.77	16.85	15.01	15.32	14.85	14.5	17.68	14.66	14.51
101102123	DLG3	mRNA	6.49	5.35	6.07	6.14	6.74	4.53	6.39	6.95	5.26	7.52	8.62	7	7.17	7.65
101102126	C1QA	mRNA	136.78	148.39	133.5	87.97	109.23	139.8	115.16	79.61	217.58	108.25	70.7	102.58	166.24	66.67
101102128	HAUS7	mRNA	11.35	8.52	8.17	9.49	9.69	6.01	8.47	6.79	6.64	7.92	6.36	7.36	7.52	6.62
101102131	PINK1	mRNA	48.43	57.6	56.74	43.89	41.99	38.68	49.74	43.56	46.02	43.34	47.22	48.78	42.44	37.05
101102133	SPTBN1	mRNA	43.82	42.9	44.25	40.71	36.62	41.45	37.48	42.02	37.29	33.82	35.53	37.55	29.58	33.24
101102134	STAT6	mRNA	32.82	50.8	53.14	35.4	29.48	30.38	27.95	23.77	30.49	24.94	25.57	24.12	25.76	23.98
101102135	MPST	mRNA	86.31	95.92	108.13	80.28	91.34	87.54	82.41	71.51	80.76	73.66	94.57	78.17	69.12	76.82
101102138	APOF	mRNA	186.8	180.01	179.66	164.67	158.47	168.77	184.84	113.21	120.53	155.02	107.93	137.16	117.03	130.47
101102141	STMP1	mRNA	27.51	31.43	30.08	26.69	30.77	22.81	25.86	22.84	24.68	23.58	22.72	25.24	28.09	20.6
101102145	RPS14	mRNA	439.54	354.34	379.19	391.28	425.52	358.51	399.64	387.98	454.76	397.71	357.88	368.64	429.49	416.39
101102146	MAN2B1	mRNA	85.38	67.6	85.97	77.56	77.17	89.74	72.2	67.87	78.47	61.66	63.56	67.07	78.08	53.74
101102150	AJUBA	mRNA	8.27	16.02	13.91	8.1	7.68	7.73	8.23	5.15	12.09	4.69	5.18	8.86	6.93	3.14
101102154	LRATD2	mRNA	4.02	4.85	4.16	4.13	3.69	4.23	4.65	4.95	4.69	6.6	4.73	6.77	4.82	4.65
101102155	UFM1	mRNA	14.68	21.65	15.05	15.27	15.68	24.83	12.87	16.21	22.97	13.56	14.81	15.12	16.85	11.12
101102156	LOC101102156	mRNA	84.76	113.29	116.16	29.5	53.08	63.15	34.04	31.25	95.64	39.61	45.44	81.41	55.09	137.58
101102160	CEP104	mRNA	2.49	3.45	2.64	2.5	2.67	2.1	2.23	2.25	3.01	2.26	2.29	2.44	2.26	1.65
101102161	NEK7	mRNA	10.43	11.45	9.19	8.82	9.04	7.76	8.23	7.16	9.28	7.22	6.35	6.66	6.19	5.77
101102164	CRNKL1	mRNA	8.16	6.63	8.31	7.18	6.19	6.91	6.91	7.42	8.25	7.79	7.99	7.84	7.72	6.5
101102168	HSDL1	mRNA	1.97	2.23	1.49	1.73	1.98	1.52	1.62	2.04	1.57	2.33	1.61	1.46	1.31	1.15
101102172	IFT46	mRNA	7.75	6.74	5.96	4.7	7.06	6.78	5.6	6.37	8.31	6.47	6.96	5.55	6.88	6.57
101102178	MYO10	mRNA	6.29	4.41	5.88	5.58	5.19	4.11	5.1	4.53	4.62	3.63	4.22	4.71	4.04	3.5
101102179	SPRY1	mRNA	11.46	12.28	12.65	10.94	11.43	13.36	10.29	10.21	13.01	12.01	8.82	14.7	10.21	12.68
101102180	PES1	mRNA	14.67	18.09	20.08	14.37	15.64	19.98	13.54	14.23	18.51	12.75	14.04	13.39	12.78	11.12
101102181	MIA2	mRNA	49.89	51.67	51.26	47.84	45.51	46.77	46.14	40.8	47.36	40.18	46.26	41.4	42.06	37.39
101102182	TRMT61A	mRNA	5.54	9.83	8.2	7.87	6.52	11.86	5.79	6.36	10.75	4.46	6.12	5.2	5.33	4.23
101102184	CRELD1	mRNA	15.93	16.87	16.81	15.21	20.03	18.86	13.18	18.72	19.14	16.62	18.27	16.88	18.33	16.37
101102187	PRSS23	mRNA	15.04	23.3	27.81	16.35	16.18	14.1	16.42	24.45	17.27	18.74	23.08	12.62	18.64	11.64
101102190	CDC7	mRNA	2.04	1.55	1.82	1.07	1.84	1.4	1.28	1.44	1.56	1.26	1.19	1.5	1.59	1.18
101102191	RELA	mRNA	11.47	16.13	14.77	13.82	13.79	14.14	11.88	13.03	15.95	11.11	11.47	12.15	11.26	8.36
101102192	CPEB3	mRNA	2.98	3.8	2.73	2.97	3.48	2.72	3.83	1.78	2.01	2.49	2.15	2.66	2.29	2.65
101102193	ABLIM1	mRNA	9.64	12.78	7.25	9.39	9.51	7.31	10.36	8.26	9.23	10.57	12.57	11.02	12.72	10.36
101102194	IFIT1	mRNA	23.05	51.33	43.18	32.09	13.71	3.64	6.28	3.73	39.33	1.65	1.57	4.74	7.68	3.78
101102203	ICOSLG	mRNA	1.92	3.48	1.88	1.84	2.39	2.08	1.18	1.78	4.56	1.69	1.43	1.81	2.05	1.15
101102204	LOC101102204	mRNA	8.49	9.41	9.05	8.46	10.12	11.81	8.83	11.15	10.37	7	7.43	8.35	8.99	6.2
101102205	DCAF12	mRNA	19.33	19.52	20.59	17.72	15.13	18.06	16.46	17.09	17.71	14.7	15.16	15.19	15.28	13.8
101102206	ABHD17B	mRNA	4.21	4.82	4.19	4.13	4.9	4.22	4.42	4.38	4.57	3.87	2.96	3.39	4.52	4.43
101102207	OTC	mRNA	197.51	178.92	152.25	177.09	163.78	113.86	197.68	168.49	139	198.77	187.37	236.81	206.74	244.35
101102214	SH2D3C	mRNA	3.69	4.41	2.83	2.35	2.89	3.69	2.01	2.6	3.65	2.83	2.67	2.57	2.5	1.8
101102219	LTBP1	mRNA	5.59	6.49	6.03	7.39	4.11	6.09	7.88	7.89	6.05	4.52	4.31	5.93	3.51	3.1
101102222	CCT2	mRNA	46.94	42.86	58.06	41.01	38.61	55.43	35.59	41.03	44.78	31.02	42.54	36.61	34.95	28.56
101102223	LOC101102223	mRNA	27.04	18.74	19.2	24.5	21.33	11.03	24.12	23.91	25.3	21.63	27.88	20.36	23.5	19.27
101102224	ZMYND19	mRNA	2.69	5.17	4.28	3.3	4.39	4.86	4.9	2.79	5.45	2.42	3.41	4.7	4.1	4.26
101102225	VAMP5	mRNA	5.33	7.72	4.69	6.44	4.61	3.85	3.95	3.29	5.5	3.41	3.49	5.23	5.63	3.19
101102229	LSM8	mRNA	6.89	5.53	5.9	5.19	6.92	4.93	5.88	5.92	7.39	6.99	5.83	5.14	6.64	5.07
101102230	LOC101102230	mRNA	17.76	15.6	13.47	10.95	7.89	15.14	12.57	5.77	15.09	17.07	8.66	14.01	13.39	6.79
101102232	IL27RA	mRNA	2.34	5.74	2.94	2.92	5.24	3.33	2.82	2.75	5.85	2.8	2.04	3.03	2.4	2.44
101102233	TMEM167A	mRNA	11.58	15.45	11.68	13.6	13.44	15.28	11.15	11.43	14.84	16.44	13	12.58	14.66	13.86
101102239	L3HYPDH	mRNA	5.7	4.18	3.37	4.16	4.91	3.65	4.03	4.07	3.86	4.88	4.86	5.4	4.59	5.22
101102245	MTHFD1L	mRNA	1.72	1.49	2.82	2.42	2.28	1.79	2.74	2.87	3.59	2.61	3.3	2.89	4.27	1.89
101102247	ARFGEF1	mRNA	7.16	6.71	6.67	5.78	6.18	6.07	5.81	6.6	6.07	5.91	6.41	6.63	5.53	5.04
101102251	MPDU1	mRNA	24.31	27.55	24.6	23.12	25.92	21.64	20.94	22.1	26.63	23.04	24.39	18.54	19.79	18.78
101102252	NAGLU	mRNA	16.19	23.27	22.3	18.53	20.61	17.1	17.56	15.41	19.79	13.16	12.98	12.12	13	8.96
101102257	USP10	mRNA	14.8	20.04	17.57	14.61	13.08	18.49	13.8	13.68	18.34	14.41	15.62	14.43	17.56	12.02
101102258	CIC	mRNA	8.55	10.78	7.61	9.07	7.36	8.78	7.61	8.63	8.21	9.09	7.21	8.6	6.57	6.75
101102260	FAM76B	mRNA	3.86	3.34	2.24	3.31	3.04	1.6	3.56	2.78	3.07	3.58	2.63	4.2	3.84	3.98
101102261	FAM168A	mRNA	3.19	3.65	2.56	2.51	3.09	2.58	2.61	3.03	2.86	2.73	2.83	3.63	3.08	2.63
101102265	TRAPPC13	mRNA	5.82	6.28	6.26	6.11	6.16	5.29	5.76	6.04	6.74	5.41	5.79	5.6	5.45	5.52
101102266	RNF34	mRNA	3.8	3.37	4.2	2.85	3.08	2.62	2.49	2.98	3.57	3.29	2.43	2.98	3.09	2.32
101102273	C8A	mRNA	97.32	48.15	110.04	88.39	69.86	75	88.8	76.54	58.56	70.85	50.24	63.2	55.91	62.61
101102274	NAP1L4	mRNA	14.01	16.79	16.48	15.55	13.64	14.94	14.14	12.73	15.19	12.17	13.1	13.17	13.36	11.98
101102276	LOC101102276	mRNA	9.19	7.13	6.54	7.33	5.48	4.26	6.88	5.55	7.3	6.52	6.01	5.22	5.76	4.29
101102279	HMOX2	mRNA	64.28	80.93	72.55	66.8	69.73	77.02	61.52	48.9	72.4	42.58	54.16	50.47	47.8	40.55
101102280	CRYM	mRNA	16.49	18.16	12.75	11.35	16.96	13.4	9	9.35	23.03	16.28	13.08	12.67	14.72	9.26
101102283	IGSF8	mRNA	5.12	6.07	4.11	4.98	5.31	3	4.48	3.49	6.92	4.98	4.3	5.67	3.48	4.39
101102284	SERP1	mRNA	33.54	47.91	39.2	37.77	42.52	67.7	29.43	43.22	63.89	32.67	40.23	38.55	42.09	35.94
101102286	INTS10	mRNA	6.79	6.96	6.52	7.02	6.24	6.06	6.23	6.33	8.17	5.8	5.46	6.01	6.3	5.2
101102290	CHM	mRNA	1.96	2.16	1.92	1.76	1.61	1.65	1.51	1.47	1.62	1.44	1.48	1.46	1.49	1.28
101102292	LANCL1	mRNA	8.18	8.92	7.7	7.98	7.12	6.85	7.02	7.94	8.34	8.65	8.38	9.07	8.52	6.13
101102293	IRS1	mRNA	9.32	8.88	9.63	7.77	8.48	8.49	6.36	6.31	8	5.75	9.63	8.37	6.29	6.83
101102297	FTCDNL1	mRNA	18.87	25.82	26.38	16.89	22.27	27.24	20.42	18.53	13.11	18.76	22.58	19.27	19.26	15.03
101102302	NECAP1	mRNA	15	19.06	18.25	14	14.97	18.43	13.29	13.49	14.17	11.29	12.39	11.81	13.7	11.29
101102304	PHLDA1	mRNA	2.06	2.69	10.68	2.54	4.76	7.8	2.29	6.31	5.36	2.55	3.62	1.64	1.83	2.33
101102307	DDX41	mRNA	19.93	22.98	15.71	17.97	18.42	17.53	16.04	16.49	21.3	15.2	16.82	18.29	16.19	17.18
101102313	VCPKMT	mRNA	2.06	1.92	1.96	1.01	2.36	1.61	1.81	1.41	2.54	1.58	1.48	2.12	1.76	1.65
101102320	SEC14L1	mRNA	4.23	5.94	4.34	3.4	3.05	4.57	3.74	3.48	5.28	2.89	2.85	3.26	4.08	2.19
101102321	MSI2	mRNA	3.44	3.91	2.75	2.9	3.37	2.37	2.76	2.79	3.68	3.27	2.43	3.62	2.19	2.08
101102324	METTL18	mRNA	1.23	1.48	1.46	1.31	1.4	2	1.76	1.52	2.17	1.27	1.01	1.33	1.78	1.15
101102329	POLR2C	mRNA	10.21	12.66	11.57	9.87	11.36	10.21	10.37	10.81	11.6	10.1	8.83	8.97	11.37	9.4
101102330	RPS9	mRNA	346.29	314.32	287.27	360.79	368.35	305.41	303.19	290.62	361.98	370.94	314.27	348.82	344.79	379.42
101102331	LSR	mRNA	23.41	24.62	18.81	23.92	22.13	20.48	21.57	19.27	29.7	21.61	21.74	23.99	18.69	24.26
101102335	MED10	mRNA	19.02	18.59	15.48	17.38	17.87	16.96	15.58	12.24	15.9	12.51	14.33	10.64	11.43	10.01
101102336	FGB	mRNA	5118.59	3816.93	4143.02	5551.03	7967.13	12551.6	4992.63	8047.85	6357.05	5981.92	4029.52	4133.28	4790.85	5211.78
101102337	CORO1C	mRNA	12.15	16.25	11.82	11.46	12.99	11.11	12.04	10	15.39	9.71	11.16	10.62	11.7	9
101102338	GATB	mRNA	4.35	3.97	4.29	2.97	3.33	2.82	2.52	3.74	2.62	2.22	3.42	2.61	3	3.11
101102339	FBXO22	mRNA	10.33	9.4	8.78	9.85	10.13	8.05	7.96	6.5	10.8	8.01	7.25	8.93	8.21	7.65
101102340	ARPIN	mRNA	11.57	16.92	14.33	16.9	15.76	13.91	15.37	11.05	15.76	10.24	11.64	13.91	14.55	14.45
101102341	IP6K1	mRNA	4.54	5.97	3.98	4.75	4.64	4.38	5.13	4.07	5.6	4.4	3.94	4.93	4.83	4.15
101102342	MTMR14	mRNA	10.21	14.21	12.67	8.94	10.41	13.56	8.76	9.96	14.08	9	9.63	9.18	8.29	8.15
101102343	GTF2H4	mRNA	5.44	5.7	3.61	4.27	4.38	4.08	3.83	3.99	5.15	4.14	5	3.95	4.95	4.1
101102351	TMEM167B	mRNA	12.44	14.11	12.25	13.82	11.66	13.61	13.53	12.06	12.25	11.22	11.57	12.81	11.75	11.77
101102352	VPS45	mRNA	4.26	5.4	4.4	3.8	4.6	3.48	3.39	3.92	4.61	5.1	3.77	4.51	4.39	3.87
101102354	NIT1	mRNA	29.41	28.01	35.81	24.31	28.95	29.24	33.63	21.4	19.66	27.21	32.17	27.93	28.52	23.01
101102356	LOC101102356	mRNA	5.61	6.91	5.64	5.01	5.97	5.99	4.84	5.03	6.35	5.09	6.55	5.48	5.87	4.68
101102358	NCBP2	mRNA	10.12	10.08	8.7	8.05	9.97	9.04	8.46	9.48	9.94	9.07	8.43	8.63	9.48	8.66
101102363	POP7	mRNA	32.8	35.87	33.65	40.12	39.31	28.74	35.21	33.28	43.34	40.1	34.93	28.48	33.22	28.74
101102364	PIGQ	mRNA	21.29	24.12	28.26	18.11	21	22.48	20.71	14.36	23.05	18.72	15.84	18.19	14.68	15.33
101102365	JTB	mRNA	25.54	32.17	26.06	27.24	25.3	26.66	24.21	27.61	34.61	29.48	27.51	26.16	24.28	22.25
101102368	TAF5L	mRNA	3.72	4.78	5.45	3.78	3.78	4.22	3.79	3.29	5.45	3.28	3.39	3.75	4.02	3.11
101102370	ERICH1	mRNA	2.79	1.53	2.11	2.03	3.28	2.17	2	1.54	1.85	2.46	2.2	1.66	2.56	2.94
101102378	CDA	mRNA	10.42	9.31	9.75	10.75	7.58	11.4	10.42	14.63	7.61	14.7	12.9	14.27	13.27	13.07
101102380	MAT2A	mRNA	56.74	80.81	84.45	65.34	55.53	66.72	54.52	54.73	56.67	43.38	49.17	46.81	50.79	42.98
101102382	GPR107	mRNA	4.85	6.77	7.15	4.37	5.51	5.46	5.04	4.11	5.49	4.07	5	3.81	4.27	3.65
101102383	CLEC4F	mRNA	6.9	16.62	9.98	10.02	11.69	8.39	11.67	8.83	13.59	14.06	6.5	5.01	20.17	9.19
101102384	COQ10A	mRNA	7.38	5.76	5.04	3.76	8.76	3.35	5.07	4.6	4.43	6.36	5.73	4.72	4.62	5.52
101102385	SGSM3	mRNA	6.4	7.78	5.7	6	7.03	5.92	5.59	4.95	7.58	5.82	6.72	6.66	6.36	6
101102387	TMEM176B	mRNA	17	8.87	30.58	5.96	5.2	15.68	13.35	12.41	5.59	11.03	9.6	9.24	6.35	9.45
101102395	HAUS4	mRNA	6.14	6.73	6.8	5.64	5.16	5.65	6.02	5.34	5.62	5	5.61	6.66	5.31	5.9
101102397	ONECUT1	mRNA	10.99	11.81	8.55	8.38	11.31	7.23	7.37	8.93	10.07	18.54	16.16	15.5	17.54	17.87
101102400	TRIB1	mRNA	5.17	10.85	31.1	7.22	6.05	15.66	9.45	9.73	20.04	6.07	7.3	5.5	6.09	3.9
101102403	LOC101102403	mRNA	17.38	16.47	16.73	16	19.1	21.47	17.16	15.82	17.24	13.89	14.63	13.57	14.89	14.19
101102404	MED1	mRNA	5.94	6.32	6.19	5.08	5.21	5.65	4.23	5.05	6.21	5.09	5.57	4.7	5	4.03
101102407	SMIM1	mRNA	3.06	3.74	2.98	4.62	4.28	3.89	4.04	5.24	4.43	5.97	2.9	5.14	6.08	5.52
101102409	SMYD2	mRNA	13.65	19.37	16.78	15.37	14.36	14.03	15.06	15.21	12.4	15.3	13.58	13.53	11.65	13.68
101102410	XRN2	mRNA	18.66	24.26	23.59	19.66	16.29	16.7	15.23	15.23	21.78	13.1	13.91	14.28	14.2	11.51
101102413	LOC101102413	mRNA	4538.97	1820.95	2436.7	2975.04	5111.51	14074.6	635.28	6142.51	4455.99	3105.21	2048.21	447.28	2930.98	1175.58
101102415	PPP1R15A	mRNA	22.27	25.7	17.07	14.17	20.53	19.65	11.95	8.39	16.34	9.02	16.02	11.01	14.28	6.75
101102417	KPTN	mRNA	5.21	9.25	8.59	8.82	4.74	5.78	5.37	7.16	7.44	6.06	6.54	5.88	5.46	6.01
101102418	TMEM25	mRNA	34.72	40.04	22.25	32.1	30.63	16.16	28.27	23.15	21.48	37.26	25.57	34.3	30.06	34.44
101102424	ZNF622	mRNA	15.64	15.77	14.33	15.39	16.33	14.59	14.02	13.72	14.78	14.73	12.6	15.14	14.5	13.32
101102427	DYNC1H1	mRNA	10.41	14.73	11.62	9.48	10.2	10.13	9.6	10.03	12.41	9	8.78	9.06	10.12	7.44
101102428	APOPT1	mRNA	30.22	30.31	23.45	27.38	30.03	24.11	22.54	21.01	28.51	20.68	30.49	14.6	24.27	22.06
101102430	CIDEC	mRNA	2.42	8.78	12.37	2.5	3.31	4.42	3.46	2.18	9.79	1.32	4.32	11.39	1.2	2.86
101102431	MBD4	mRNA	3.07	4.05	3.17	3.27	3.45	2.92	2.34	2.68	2.93	2.75	2.54	3.06	3.84	2.65
101102433	DUSP22	mRNA	1.51	2.15	1.21	1.18	1.94	1.52	1.29	1.24	1.21	1.21	1.01	1.27	1.1	1.42
101102437	TGFBR3	mRNA	3.75	3.56	3.2	2.71	2.59	3.15	2.75	3.49	2.5	3.86	3.28	2.86	2.82	2.59
101102438	NRAS	mRNA	11.01	12.98	10.82	9.62	11.03	8.59	11.01	10.06	12.5	10.4	8.76	10.1	8.79	8.45
101102439	AP5B1	mRNA	4.21	5.31	5.88	3.52	4.02	4.75	3.37	3.84	5.44	2.48	2.94	2.82	2.63	2.5
101102440	2022-03-05	mRNA	19.66	23.66	19.94	16.31	14.45	17.81	19.31	11.9	14.74	12.64	14.34	12.65	13.19	12.36
101102441	IFIT5	mRNA	35.64	39.83	36.58	32.55	31.62	16.99	27.81	18.56	39.32	22.53	22.76	18.36	26.27	19.96
101102442	ROCK1	mRNA	9.3	10.93	9.59	8.33	9.23	8.96	10.51	8.45	10.09	9.33	8.76	8.98	9.07	8.19
101102445	PPP1R7	mRNA	6.14	8.64	7.54	7.27	7.91	5.96	7.54	6.58	9.81	6.64	7.73	7.78	9.01	6.92
101102446	RNF40	mRNA	9.24	10.36	9.65	7.86	8.64	9.15	8.24	8.03	8.86	6.88	7.11	7.81	8.34	7.06
101102449	ZNF654	mRNA	3.92	3.74	3.22	3.24	3.26	3.55	2.76	3.71	3.3	3.09	2.98	3.61	3.19	2.47
101102453	COL15A1	mRNA	14.71	8.6	20.27	11.04	9.97	16.77	10.57	8.39	8.56	5.72	4.47	6.99	6.6	2.73
101102457	TSPAN7	mRNA	29.48	27.89	27.65	20.18	22.66	22.13	21.86	18.9	20.26	18.58	21.73	21.6	20.06	19.57
101102466	ZNF322	mRNA	4.92	5.52	5.08	4.71	4.5	4.15	4.6	4.49	4.94	4.29	4.77	4.6	4.49	4.25
101102467	TARBP2	mRNA	8.6	9.58	8.42	8.68	7.77	6.74	7.15	7.28	8.46	9.39	7.68	8.75	9.12	10
101102468	FRS2	mRNA	2.9	3.09	2.65	2.54	3.15	2.72	2.63	2.24	2.94	2.52	2.46	2.07	2.41	2.2
101102469	GCAT	mRNA	73.68	84.85	73.55	69.01	71.31	58.74	93.38	79.43	42.12	93.15	112.35	115.01	104.95	105
101102470	DPH7	mRNA	20.3	31.29	24.07	23.69	28.79	24.13	21.99	22.33	28.29	24.7	24.18	26.49	25.16	24.37
101102474	GGCT	mRNA	9.75	13.16	9.42	9.13	12.39	8.53	10.41	7.57	12.66	11.41	11.9	8	12.15	7.93
101102475	TSPAN12	mRNA	9.39	8.02	8.62	11.39	9.36	9.14	8.72	8.1	6.66	10.52	8.72	8.39	9.08	7.26
101102483	ISOC1	mRNA	33.97	38.29	36.38	38.41	36.24	43.22	34.06	23.88	28.65	30.55	35.02	30.41	30.88	29.01
101102484	ERAP2	mRNA	3.44	4.71	4.22	2.94	3.42	3.52	2.55	2.52	5.49	2.42	2.71	2.03	2.59	1.77
101102487	JKAMP	mRNA	7.76	9.26	9.87	7.56	8.22	6.83	6.7	7.94	7.13	7.01	8.47	7.48	7.58	5.98
101102488	PSEN1	mRNA	33.14	33.99	35.98	33.17	36.14	26.58	26.56	24.06	30.94	25.81	31.61	25.91	22.69	24.98
101102489	CDO1	mRNA	276.13	288.75	280.39	298.49	321.5	252.42	232.09	286.26	242.7	257.66	304.74	261.2	242.01	309.57
101102491	CCNC	mRNA	10.43	12.19	9.72	8.34	11.39	9.98	9.52	8.44	9.01	8.34	8.91	8.14	7.98	8.84
101102493	ZBTB2	mRNA	1.88	1.65	1.69	2.05	2.06	2.08	1.82	1.71	2.3	1.95	1.74	1.58	1.94	1.51
101102494	EPM2A	mRNA	2.41	2.84	3.42	2.79	2.71	3.01	2.6	2.24	2.49	2.74	3.04	2.9	3.14	1.84
101102495	CSPP1	mRNA	5.65	5.19	3.04	4.15	5.16	2.54	4.84	4.37	4.33	5.68	4.91	6.23	6.16	5.37
101102497	SMAP1	mRNA	12.98	15.21	11.84	12.69	12.14	10.84	13.09	11.59	14.02	11.1	11.4	11.75	10.84	10.2
101102498	COMMD6	mRNA	7.44	8.56	7.36	8.01	9.11	7.15	7.45	6.43	10.29	8.28	7.44	6.18	7.95	7.87
101102499	KCTD12	mRNA	5.84	7.23	4.72	4.71	5.04	5.29	5.43	6.09	9.13	6.51	3.7	5.19	7.41	3.24
101102500	CD68	mRNA	65.08	102.76	78.21	34.52	46.45	67.73	41.17	30.84	97.11	39.77	27.45	30.01	65.19	22.9
101102501	DOC2B	mRNA	4.01	6.93	2.63	3.49	3.21	3.95	3.39	4.12	4.6	4.08	4.34	5.1	5.05	3.73
101102504	MMP23B	mRNA	4.46	4.64	3.98	4.12	4.17	4.62	4.51	4.47	5.5	2.47	4.29	4.74	4.08	3.85
101102506	CCDC97	mRNA	11.09	12.09	10.95	10.56	10.48	10.39	8.27	8.53	10.5	8.54	8.59	8.27	7.85	6.65
101102508	ERF	mRNA	12.98	12.78	11.96	12.53	10.91	11.28	9.38	8.66	9.5	11.35	10.95	10.41	9.04	8.32
101102510	SESN3	mRNA	5.38	3.73	3.46	3.88	4.84	3.6	4.05	3.57	2.94	4.1	4.47	6.15	4.06	4.14
101102517	STRN3	mRNA	6.67	7.09	7.67	7.06	8.97	9.47	6.36	6.16	8.96	7.21	7.29	6.96	7.08	8.1
101102518	DENND6A	mRNA	3.47	3.7	3.4	3.79	3.61	2.78	3.01	2.85	4.18	2.68	3.47	2.79	3.04	2.61
101102520	GLO1	mRNA	144.15	157.4	169.78	137.33	185.3	127.08	145.77	144.76	162.87	162.47	168.3	140.79	138.25	137.22
101102522	C8B	mRNA	179.54	127.29	183.49	146.43	180.74	234.18	187.58	208.08	140.02	178.72	171.28	141.28	204.6	247.28
101102527	LOC101102527	mRNA	75.19	77.26	88.61	65.72	79.76	76.25	71.5	84.66	70.17	79.34	93.49	83.58	88.13	80.02
101102529	LOC101102529	mRNA	3.84	5.63	3.68	3.69	3.64	3.13	3.89	2.76	4.26	2.77	2.45	3.6	3.23	2.32
101102533	SH2D4A	mRNA	21.21	22.23	14.64	17.71	19.01	14.91	14.84	16.49	23.48	18.32	14.05	13.1	15.53	10.91
101102534	HERC2	mRNA	5.09	4.65	5.08	3.99	4.74	3.76	4.73	3.85	3.45	4.48	3.93	4.85	4.2	4.34
101102542	RHBDD1	mRNA	2.69	4.03	3.72	2.5	3.16	3.24	2.91	2.32	3.69	2.94	1.9	2.27	2.36	2.79
101102545	ZBTB40	mRNA	5.69	6.51	5.46	5.04	6.54	5.83	5.73	5.84	6.78	6.56	6.58	6.99	5.98	5.17
101102549	LOC101102549	mRNA	2.46	3.64	1.89	2.17	2.73	1.58	3.15	1.64	3.63	3.92	3.64	3.04	3.45	1.63
101102553	TMPRSS6	mRNA	100.31	92.86	89.7	84.52	93.15	67.12	76.18	77.92	95.82	72.49	88.36	91.87	77.97	103.43
101102555	ASAP2	mRNA	2.24	3.35	2.27	2.11	2.85	1.8	1.96	1.75	2.8	2.43	2.17	2.05	2.22	2
101102560	FAM193B	mRNA	7.26	9.15	5.63	8.81	7.18	5.77	7.09	8.14	9.11	9.25	7.5	9.46	8.47	9.79
101102561	CD74	mRNA	598.14	713.66	631.21	304.41	439.08	596.91	481.93	400.41	901.72	370.39	294.12	485.32	590.31	229.15
101102563	EVI5L	mRNA	2.88	4.48	2.3	2.71	3.39	2.86	2.51	2.5	3.15	2.55	1.95	3.01	2.53	2.1
101102568	NUS1	mRNA	5.85	8.09	7.91	7.16	5.65	11.47	5.2	7.29	8.27	5.45	7.68	5.28	5.42	4.96
101102573	DCAF7	mRNA	6.18	7.05	6.27	5.39	6.02	6.52	5.7	5.46	6.6	5.82	5.58	6.05	5.67	4.42
101102574	MFSD11	mRNA	7.34	9.74	7.29	6.81	6.93	5.55	5.59	5.22	6.64	5.48	5.36	5.43	6.61	4.72
101102576	MLLT6	mRNA	6.33	7.7	6.16	5.9	5.69	4.83	5.69	4.73	5.73	6.17	4.76	5.55	5.87	4.58
101102577	SCYL3	mRNA	5.93	6.85	6.59	6.36	5.07	8.36	5.67	6.99	6.58	6.73	6.83	6.26	7.02	5.07
101102578	MIA3	mRNA	21.16	17.74	23.21	23.38	18.62	20.75	23.65	21.7	20.39	20.3	22.17	20.58	19.91	21.97
101102580	VPS16	mRNA	7.22	6.86	6.23	5.9	6.45	5.55	6.6	5.75	7.31	6.47	5.71	6.34	6.7	5.48
101102581	TPX2	mRNA	8.68	11.18	13.09	11.96	11.56	12.52	14.88	9.1	11.92	8.14	10.88	9.56	10.96	9.35
101102584	USF2	mRNA	85.77	107.64	92.63	113.08	94.08	87.72	94.26	111.41	92.11	107.12	115.18	107.07	93.44	98.97
101102589	SELPLG	mRNA	6.93	9.2	6.06	5.24	5.08	8.41	4.85	4.77	13.46	3.95	3.97	5.67	5.24	2.95
101102591	ETFA	mRNA	82.05	82.04	86.36	68.88	83.58	55.17	77.55	76.65	70.18	72.55	77.34	82.35	88.44	83.26
101102592	ZNF710	mRNA	6.08	11.61	14.15	4.76	8.16	10.29	5.99	4.92	7.4	3.05	4.87	2.66	3.72	3.18
101102594	GMPR	mRNA	5.03	5.44	3.48	16.88	5.57	3.01	4.84	3.22	2.86	16.83	4.91	4.74	4.48	5.52
101102596	COPS8	mRNA	27.37	29.48	29.88	27.61	26.97	27.3	24.59	25.55	25.6	22.55	25.91	23.03	24.63	21.35
101102599	PPP1R14B	mRNA	12.86	30.17	23.12	22.23	23.02	24.08	21.52	13.84	28.76	21.06	17.92	24.78	21.32	21.88
101102602	ANP32E	mRNA	5.71	7.7	5.25	4.92	4.71	4.58	5.46	4.01	5.24	5.06	4.91	4.8	5.46	3.99
101102603	EPS8L2	mRNA	54.96	97.12	63.21	77	54.01	47.14	51.1	49.48	66.37	66.21	68.06	55.79	51.63	59.72
101102606	ACADSB	mRNA	100.18	114.12	93.61	113.13	110.58	84.07	124.18	66.45	85.55	115.39	120.09	138.47	136.74	125.6
101102611	GIGYF1	mRNA	11.06	13.46	9.62	11.08	10.32	7.58	10.69	9.24	10.32	11.53	9.09	11.57	8.79	9.49
101102612	RAB40C	mRNA	4.99	4.98	4.66	4.8	3.87	4.87	4.13	5.14	4.57	4.61	3.93	4.33	3.52	4.05
101102616	GALNT2	mRNA	3.86	4.59	4.59	3.96	3.5	4.03	3.43	2.62	4.03	2.5	2.78	2.67	2.21	2.07
101102618	ERI1	mRNA	5.67	5.97	6.29	4.36	5.11	4.84	4.81	4.52	4.49	4.77	4.74	4.48	4.75	4.22
101102619	UBAP2	mRNA	6.34	7.22	7.43	7	6.22	6.26	5.81	6.15	7.87	4.92	7.33	6.63	4.85	5.09
101102621	TTC21B	mRNA	2.78	1.79	1.85	2.54	3.66	1.49	2.47	1.87	1.42	2.42	2.87	3.05	1.22	1.62
101102622	SPOPL	mRNA	2.79	2.99	3.48	2.53	3.05	2.91	2.44	2.22	3.39	2.27	2.25	2.46	2.42	1.97
101102625	SLC44A1	mRNA	14	13.42	12.5	13.02	14.41	15.2	12.93	12.53	14.05	12.73	13.7	14.81	12.29	11.75
101102633	VAMP8	mRNA	43.97	54.18	42.4	53.77	51.07	37.9	49.51	44.87	63.64	44.67	42.34	43.95	47.92	42.41
101102635	USP20	mRNA	5.89	9.27	4.27	5.9	6.08	4.33	5.91	6.32	5.23	7.92	6.03	7.41	6.4	6.59
101102637	SLC39A5	mRNA	151.18	126.08	138.25	127.07	133.58	120.09	126.57	105.47	101.33	118.26	130.37	114.24	102.72	89.29
101102638	MRTFA	mRNA	6.85	8.61	5.61	6.2	5.66	7.35	5.41	6.42	7.16	6.72	6.12	7.35	5.78	5.27
101102640	MTPN	mRNA	26.57	33.81	25.83	21.79	26.84	25.59	24.68	23.71	26.16	22.22	27.58	23.05	24.6	17.73
101102644	GC	mRNA	3182.44	2412.22	3248.9	3292.15	3074.34	2995.47	2876.52	3370.01	3172.28	3296.25	2996.93	3309.23	3366.09	2870.31
101102648	FAM214A	mRNA	14.85	15.63	17.58	13.44	12.41	20.24	12.78	12.31	14.53	14.96	16.37	14.47	14	13.12
101102650	MED6	mRNA	17.73	18.73	14.21	16.63	16.75	9.51	17.86	14.92	14.5	16.81	15.64	17.71	19.3	14.12
101102651	RNF139	mRNA	13.21	12.04	15.92	12.74	12.24	11.23	11.42	9.25	12.13	9.76	11.43	10.89	10.69	11.24
101102652	ANKFY1	mRNA	5.14	5.17	5.27	4.07	4.34	4.3	3.55	3.63	4.54	3.56	3.52	3.52	3.79	3.08
101102654	CDK12	mRNA	3.15	3.88	3.97	2.88	2.84	3.82	2.33	2.85	3	2.14	2.59	2.35	2.45	1.95
101102655	COASY	mRNA	24.87	24.71	26.52	25.08	26.42	26.57	23.72	26.95	22.18	24.23	27.13	23.91	23.69	21.27
101102657	FADS6	mRNA	180.15	159.79	170.98	157.49	168.34	113.37	85.62	147.31	117.98	179.44	109.62	194.68	91.42	148.6
101102658	WRAP73	mRNA	5.59	6.39	6.05	5.66	6.93	4.51	4.56	5.55	6.78	5.47	4.66	5.59	4.81	5.29
101102662	NPEPL1	mRNA	12.58	15.3	12.99	14.62	13.6	11.76	12.74	11.22	13.32	11.41	10.32	13.36	11.64	10.82
101102664	DHODH	mRNA	16.03	15.19	15.9	14.15	14.73	18.65	11.69	14.14	15.53	11.4	11.51	10.39	12.33	14.51
101102666	TULP2	mRNA	1.85	3.78	2.09	1.17	7.68	5.85	2.08	2.97	1.38	2.13	2.61	2.25	3.13	2.83
101102669	LOC101102669	mRNA	5.14	8.85	6.82	6.48	7.36	3.16	4.26	3.45	6.97	4.98	4.06	4.16	5.97	3.83
101102670	CD59	mRNA	70.9	94.79	79.14	67.89	88.61	98.73	85.17	118.44	82.8	91.08	60.5	75.15	82.8	77.15
101102674	C6	mRNA	210.82	190.84	171.44	253.65	193.25	223.77	172.24	176.95	203.36	208.46	206.25	181.91	203.76	203.71
101102677	KLC1	mRNA	9.55	11.96	8.8	9.77	9.27	10.1	7.83	9.63	13.57	9.06	8.66	8.91	9.27	7.68
101102681	NFYC	mRNA	13.3	17.23	12.4	13.52	15.82	12.56	14.34	11.82	15.13	15.15	13.79	14.64	15.7	16.72
101102685	CSDE1	mRNA	51.04	52.05	52.46	51.79	50.41	55.63	51.91	58.93	50.32	49.58	55.7	50.71	53.24	46.77
101102689	SLC16A12	mRNA	29.69	31.94	30.7	19.56	28.27	30.48	22.18	17.68	14.75	10.85	22.85	13.36	13.82	14.64
101102690	LOC101102690	mRNA	94.54	106.36	88.76	97.94	97.91	84.16	84.5	93.4	116.03	101.72	81.85	108.53	115.13	102.22
101102691	KLHL24	mRNA	7.99	5.91	5.43	5.53	6.14	3.88	7.34	6.85	5.28	7.73	6.69	7.31	5.28	5.43
101102693	CDIP1	mRNA	3.2	5.05	4.18	6.96	3.36	4.61	4.1	5.14	4.27	6.18	7.06	6.39	6.88	6.89
101102696	QPRT	mRNA	88.56	74.85	108.38	82.84	84.1	71.42	92.9	78.31	68.52	110.37	95.06	109.46	105.29	71.58
101102697	DNAJC12	mRNA	33.61	14.14	18.01	54.25	29.64	29.91	37.44	65.42	23.36	54.89	46.83	54.31	40.14	56.37
101102701	CEMIP2	mRNA	4.9	5.54	5.84	4.92	5.44	4.65	3.79	6.04	6.03	4.67	4.86	4.63	4.14	3.09
101102702	MID1IP1	mRNA	11.07	10.01	16.41	11.56	10.83	8.04	10.55	12.23	11.5	12.88	22.24	9.26	9.5	10.71
101102703	TRNAU1AP	mRNA	5.21	7.16	6.03	6.32	5.31	6.87	5.79	6.7	6.03	4.58	4.95	5.09	4.52	3.85
101102715	EIF3L	mRNA	36.64	41.34	43.48	39.59	35.73	46.91	38.56	33.17	48.51	32.65	36.96	32.66	34.14	25.25
101102716	PNPLA7	mRNA	20.31	18.75	13.69	23.51	18.97	10.1	27.89	15.93	15.34	15.58	19.1	24.48	21.76	22.17
101102721	NOD1	mRNA	2.12	2.14	2.08	2.33	2.35	2.52	2.22	2.28	2.6	1.97	1.38	1.88	1.82	1.81
101102722	ING3	mRNA	2.65	2.95	2.63	2.24	2.22	2.52	1.96	1.93	2.18	1.75	2.43	2	2.42	1.67
101102723	RSBN1L	mRNA	2.11	2.41	1.65	1.95	2.15	1.57	2.16	2.03	2.53	1.88	1.59	2.33	2.25	1.94
101102725	C5H19orf53	mRNA	53.92	47.57	49.49	49.36	46.96	39.31	50.67	43.42	51.98	46.34	41.57	46.53	43.57	56.03
101102730	SLAIN2	mRNA	4.28	5	4.4	4.3	4.12	5.32	4.05	4.04	4.74	3.62	3.56	3.87	3.83	2.73
101102731	LOC101102731	mRNA	5.81	4.8	4.83	9.3	6.53	7.81	4.43	9.11	4.26	3.99	4.96	2.75	3.77	19.39
101102732	SOS2	mRNA	2.8	3.75	3.01	3.12	3.34	2.88	3.25	2.49	3.59	3.06	2.37	2.61	2.82	2.24
101102733	NUMB	mRNA	26.46	26.86	20.41	24.83	25.96	21.56	22.03	23.94	22.63	26.09	25.28	27.82	26.5	23.38
101102735	LOC101102735	mRNA	1.87	3.27	3.85	2.46	2.58	1.86	1.78	3.73	4.07	3.91	9.1	2.7	3.48	1.74
101102737	RMND1	mRNA	18.86	17.75	18.66	20.43	17.06	12.86	19.76	18.87	8.49	17.76	21.71	20.01	22.19	17.84
101102738	RAB32	mRNA	57.21	73.09	59.24	59.44	49.05	63.18	81.07	56.09	90.49	36.52	68.88	40.59	85.76	65.65
101102740	ZNF706	mRNA	8.44	10.53	8.93	9.39	9.21	9.08	10.16	8.41	10.99	8.02	9.04	8.44	8.97	7.28
101102741	SDHAF4	mRNA	37.63	30.09	34.88	29.98	46.25	26.33	40.11	33.89	28.69	44.99	33.31	36.19	40.62	32.66
101102742	LMO7	mRNA	7.69	7.58	8.79	6.79	6.85	6.03	6.15	6.56	7.28	6.89	7.64	6.8	6.19	5.45
101102744	SOX15	mRNA	1.79	2.7	1.92	1.85	1.77	1.76	2.07	1.53	1.85	2.66	2.34	2.33	2.96	2.61
101102746	ERN1	mRNA	14.09	10.46	9.76	10.81	15.5	15.39	7.92	7.11	9.15	7.75	9.42	8.42	8.24	6.44
101102748	MIB2	mRNA	12.22	16.61	9.15	14.9	13.26	9.55	13.73	11.16	13.54	14.13	12.22	15.2	14.74	13.68
101102750	AXL	mRNA	3.85	5.79	4.77	2.96	3.01	4.06	2.94	2.92	6.3	2.03	1.74	2.58	3.33	1.48
101102751	LENG1	mRNA	9.62	9.2	7.54	11.54	9.85	6.46	11.65	7.31	12.46	9.14	12.06	12.12	9.9	12.04
101102752	LOC101102752	mRNA	1.49	2.17	1.73	2.01	2.24	1.24	1.96	1.21	2.15	1.57	1.69	1.74	2.17	1.68
101102753	GSK3A	mRNA	23.78	34.31	26.24	26.44	24.62	28.64	21.7	23.79	32.02	24.18	24.47	20.95	19.64	20.12
101102755	CWC15	mRNA	23.77	31.1	23.29	23.45	24.64	25.14	25.76	19.56	27.48	21.3	24.31	21.72	27.06	21.1
101102759	CCDC127	mRNA	3.99	4.48	4.14	4.23	4.1	4.1	3.99	3.48	4.26	3.8	3.34	3.93	3.85	3.32
101102760	MLXIP	mRNA	3.43	4.54	3.58	2.8	4.19	3.51	2.92	2.49	4.18	3.02	3.24	3.06	3.34	2.3
101102761	HAPLN3	mRNA	13.96	16.28	19.58	18.67	15.75	17.47	14.63	21.06	26.51	11.92	11.07	12.09	10.08	10.37
101102764	GMPPB	mRNA	10.1	14.57	11.5	11.49	18.02	32.21	8.53	17.05	34.61	11.34	16.89	14.46	14.91	12.59
101102766	SAYSD1	mRNA	3.56	4.59	3.06	3.64	3.57	3.29	3.05	3.46	4.7	3.5	3.58	3.46	2.87	2.84
101102770	SMG5	mRNA	6.08	8.36	8.07	6.76	5.81	8.19	6	6.22	7.47	5.22	5.19	5.65	5.74	4.39
101102771	UFC1	mRNA	30.75	38.22	31.01	31.95	47.78	46.99	32.99	35.92	40.15	35.88	35.7	36.77	39.49	38.24
101102781	RUFY2	mRNA	3.35	3.23	2.85	2.88	3.09	2.79	3.14	2.34	3.27	3.09	2.86	3.19	3.48	2.78
101102782	PSD3	mRNA	3.86	2.76	3.05	2.48	3.42	2.61	3.68	3.37	3.39	2.97	3.51	3.42	2.99	3.73
101102785	SNX12	mRNA	13.16	15.12	13.13	12.96	12.34	12	13.06	11.75	12.89	11.21	11.22	11.05	12.12	10.91
101102792	CDC42	mRNA	42.93	55.93	43.15	42.6	40.77	41.71	40.26	41.09	58.21	35.89	37.64	37.12	48.16	36.56
101102793	SEC61B	mRNA	218.8	226.3	212.71	179.37	277.24	303.2	177.61	195.74	253.75	195.42	207.62	245.64	282.6	201.82
101102798	TOR2A	mRNA	6.59	8.06	5.17	6.06	6.11	4.78	5.56	6.11	7.83	5.25	6.11	5.66	4.69	4.33
101102799	SPSB2	mRNA	3.11	3.23	2.87	3.87	3.49	2.69	2.59	2.38	3.93	2.47	2.48	2.6	2.89	2.31
101102802	M6PR	mRNA	34.85	36.22	37.42	32.72	37.19	33.72	35.33	34.18	41.41	31.13	30.08	27.53	27.76	24.86
101102803	TAF1B	mRNA	2.88	2.97	3.31	3.39	2.4	2.73	3.04	2.45	2.74	2.48	2.78	2.57	3.61	2.41
101102804	ZDHHC17	mRNA	2.78	3.42	2.55	2.77	2.78	2.45	2.42	1.84	2.95	2.35	2.17	2.5	2.52	2.2
101102805	C3H12orf45	mRNA	33.41	33.85	30.84	32.08	39.59	28.07	32.97	30.07	32.23	34.44	37.49	37.68	30.52	27.79
101102807	CD320	mRNA	11.42	11.87	6.47	8.13	11.51	6.09	7.61	9.64	9.62	11.42	11.25	12.01	10.51	10.79
101102809	TMED9	mRNA	82.1	83.87	76.5	80.26	101.42	109.12	68.12	76.29	110.8	74.37	77.03	71.79	73.94	72.39
101102810	NDST1	mRNA	26.47	31.8	34.45	23.22	30.41	26.01	21.93	17.62	19.36	21.14	18.78	16.71	18.63	18.17
101102816	PRMT5	mRNA	9.39	14.79	16.18	10.75	10.06	18.28	7.76	11.92	14.25	8.27	11.81	10.41	11.36	9.06
101102821	DCAF13	mRNA	10.91	11.74	10.48	10.2	10.09	11.18	10.66	10.08	10.23	8.44	10.23	8.72	8.57	7.9
101102822	TSC22D1	mRNA	41.49	29.5	43.47	31.12	39.75	39.12	31.5	30.67	30.76	27.67	33.15	28.86	27.9	29.69
101102823	LYRM9	mRNA	4.92	4.88	4.89	3.34	4.97	5.44	4.13	2.81	3.42	4.24	3.54	4.55	3.89	4.12
101102824	LOC101102824	mRNA	3.18	3.3	2.89	2.74	2.26	2.5	2.55	2	2.44	2.25	2.61	2.35	2.81	1.85
101102827	KIFAP3	mRNA	7.87	8.18	8.29	7.35	7.01	6.85	7.59	7.67	6.84	7.49	6.86	8.53	8.56	6.93
101102829	DNAJC1	mRNA	12.04	11.64	9.25	11.19	11.13	9.96	12.34	11.76	15.03	17.58	14.97	12.2	15.41	10.12
101102831	MANBAL	mRNA	17.81	18.99	17.2	19.6	23.33	20.24	19.69	17.03	21.83	13.83	16.02	15.37	18.11	15.26
101102835	CD22	mRNA	2.05	1.71	3.92	23.39	5.58	3.64	4.02	2.05	3.19	3.96	2.41	3.67	5.8	1.74
101102840	ANAPC5	mRNA	9.53	10.13	8.76	8.47	8.46	8.12	8.26	7.52	8.06	7.74	9.23	8.32	8.84	7.42
101102843	IDH2	mRNA	10.33	13.48	15.23	11.99	17.82	18.52	8.81	16.62	27.72	15.19	24.39	13.71	15.96	20.22
101102844	RPUSD3	mRNA	7.93	8.56	9.29	7.25	8.61	6.76	6.7	5.94	7.97	4.63	6.36	7.3	7.8	5.97
101102846	NRM	mRNA	1.86	2.39	1.79	1.29	2.1	1.38	1.5	1.08	2.47	1.28	1.11	1.13	1.67	1.05
101102848	MYLIP	mRNA	7.12	6.31	5.51	7.35	5.44	7.25	7.1	7.56	6.57	5.93	5.61	5.08	5.27	4.45
101102849	VARS	mRNA	12.67	18.95	17.32	13.96	16.85	22.61	12.79	15.12	22.87	11.18	15.26	12.64	12.75	11.14
101102851	LOC101102851	mRNA	16.22	15.4	14.07	13.31	15.69	12.62	14.63	13.69	15.24	16.09	11.59	14.9	18.72	13.51
101102855	TMEM80	mRNA	6.28	9.86	4.24	6.7	8.3	6.01	8.53	5.83	5.61	6.69	7.18	7.69	6.96	7.03
101102861	PLSCR1	mRNA	8.12	11.09	10.28	3.93	5.51	3.49	2.71	2.28	10.01	1.81	1.24	2.92	4.31	2.43
101102864	GNB2	mRNA	51.41	63.02	50.55	56.99	54.44	51.79	52.83	53.31	66.59	53.75	51.93	49.82	45.33	41.5
101102867	PDAP1	mRNA	40.03	53.45	41.24	44.33	41.34	42.84	39.32	37.2	48.31	40.7	45.33	41.83	38.98	40.89
101102870	SPIN1	mRNA	8.33	9.71	8.63	8.36	8.38	8.48	9.2	8.01	7.96	8.02	6.66	7.81	8.42	8.19
101102871	PPP1R3B	mRNA	45.72	39.79	105.97	35.54	85	104.52	41	69.82	67.99	60.9	127.2	46	52.87	46.9
101102877	C2H2orf69	mRNA	1.79	1.97	2.61	1.44	1.69	1.49	1.28	1.5	1.65	1.32	2.26	2.42	2.12	1.36
101102884	CAMK2N1	mRNA	30.46	35.37	23.26	16.28	28.78	23.07	27.48	24.57	23.62	41.67	26.16	41.01	37.44	37.26
101102886	TTC32	mRNA	11.33	10.33	11.12	10.23	10.04	9.34	6.93	9.5	10.34	10.36	10.17	9.31	9.82	13.25
101102887	RNF181	mRNA	50.11	52.31	41.34	44.15	51.24	48.54	43.59	43.08	54.94	48.12	46.92	45.89	49.23	36.46
101102893	NAGK	mRNA	5.71	8.69	5.97	6.72	5.62	4.75	5.11	5.18	8.09	6.13	5.12	5.56	7.16	4.6
101102894	NABP2	mRNA	11.84	14.7	13.97	12.43	14.58	13.92	9.45	12.34	12.43	12.52	11.78	11.71	10.62	8.69
101102895	L3MBTL2	mRNA	5.06	7.71	5.95	5.5	5.35	6.08	4.95	5.16	5.04	4.21	4.76	4.68	5.54	4.47
101102902	ADGRA3	mRNA	7.1	7.28	9.14	8.77	8.86	6.96	8.7	6.74	7.46	8.46	9.45	7.69	7.6	7.56
101102906	ARPP19	mRNA	11.52	13.5	11.03	10.12	10.27	9.65	10.55	8.96	10.6	10	9.51	9.01	10.19	7.32
101102907	RTN1	mRNA	1.48	2.28	1.82	1.92	1.99	2.07	1.27	1.79	1.31	2.37	1.76	1.14	1.52	1.44
101102909	TTC9	mRNA	2.64	4.37	3.42	10.77	2.19	2.02	4.97	8.26	2.6	4.15	5.92	5.86	5.36	9.35
101102910	TSTD3	mRNA	4.71	5.75	7.65	2.55	5.82	4.21	3.59	3.05	3.29	3.08	4.2	4.65	4.58	4.13
101102911	TMEM65	mRNA	3.75	5.52	4.96	3.55	3.34	4.03	4.51	2.34	4.72	2.51	1.76	3.15	3.27	1.91
101102913	SPAG9	mRNA	4.29	4.1	3.79	4.19	3.79	4.01	3.79	3.67	4.09	3.84	3.9	3.67	3.32	2.13
101102914	MLX	mRNA	70.6	84.33	70.06	83.42	77.6	72.07	77.96	77.69	64.63	85.59	88.14	79.25	89.39	77.54
101102917	PTPRC	mRNA	7.77	9.5	6.19	5.8	4.62	5.25	6.5	7.33	12.44	6.45	5.34	6.17	10.71	4.13
101102921	IST1	mRNA	15.7	17.12	18.92	14.35	15.66	21.27	15.42	16.72	16.77	10.99	13.62	12.17	14.34	12.15
101102922	ZNF146	mRNA	10.07	10.63	11.19	9.61	9.78	11.15	9.35	9.4	10.22	9.38	9.21	8.89	9.68	7.55
101102923	NUCB1	mRNA	226.03	175.96	189.42	187.64	175.67	184.93	230.84	157.39	208.03	178.55	188.99	182.19	147.92	184.49
101102925	BICRA	mRNA	4.4	5.16	3.47	3.83	4.14	3.51	2.93	3.36	4.37	4.04	3.55	3.81	3.29	3.01
101102927	FBXO3	mRNA	19.72	17.8	18.29	16.85	17.89	16.18	14.8	15.84	15.57	19.12	21.22	19.71	19	17.57
101102930	TRIM23	mRNA	4.1	3.65	3.39	4.09	3.79	2.95	4.2	3.23	3.25	3.75	3.14	3.3	2.88	3.34
101102933	PLRG1	mRNA	8.07	9.16	9.54	8.51	7.88	10.53	8.54	9.37	10.77	7.92	7.61	7.2	7.07	6.5
101102936	WDR20	mRNA	5.07	5.56	5.63	4.73	5.02	5.46	4.67	4.83	3.73	3.64	5.05	4.81	3.95	3.9
101102937	PPP1R13B	mRNA	5.39	7.39	6.1	5.89	5.5	6.04	5.57	5.31	6.4	5.46	4.95	6.3	5.69	4.62
101102940	MTCH1	mRNA	50.52	53.92	44.47	51.72	48.68	41.34	43.8	48.49	45.86	50.06	44.21	50.55	47.64	42.97
101102941	HIKESHI	mRNA	26.91	29.51	28.87	30.49	28.69	27.69	31.41	32.4	35.56	29.62	34.97	29.72	27.12	27.16
101102947	POLL	mRNA	3.25	3.76	3.35	2.99	3.58	3.09	2.55	2.75	3.27	2.74	3.53	4.1	3.26	3
101102951	PTPRM	mRNA	3.43	3.95	3.11	2.63	2.23	3.3	2.3	3.09	2.16	3.44	2.67	2.58	3.16	1.83
101102956	SIRT1	mRNA	4.58	4.21	3.97	3.91	3.75	3.23	4.37	3.39	4.16	3.51	3.54	2.94	4.02	3.04
101102960	SYTL4	mRNA	2.16	1.95	1.53	2.08	1.65	1.62	2.01	1.65	1.92	1.71	1.74	1.57	1.28	1.54
101102961	RCC1	mRNA	1.85	2.28	2.43	1.73	1.9	1.81	1.79	1.36	2.06	1.63	1.69	1.55	1.35	1.2
101102969	LOC101102969	mRNA	16.67	8.77	12.12	12.53	10.87	7.08	10.21	16.3	12.38	17.46	9.91	15.03	14.13	10.91
101102971	ATOH8	mRNA	18.73	14.06	17.57	22	18.05	8.41	13.18	13.48	18.1	12.09	21.18	10.58	9.71	14.96
101102974	PLEKHA8	mRNA	1.3	1.74	1.86	1.84	1.21	1.59	1.46	1.53	1.34	1.06	1.6	1.92	1.36	1.13
101102975	CPED1	mRNA	6.46	9.02	8.63	7.41	8.08	7.81	7.09	4.57	6.46	4.86	6.23	4.83	6.61	5.29
101102976	LOC101102976	mRNA	1.28	1.9	1.54	1.17	2.11	1.23	1.31	1.32	1.6	1.54	1.82	1.04	1.36	1.29
101102978	CCDC130	mRNA	5.43	8.06	4.54	5.94	5.74	5.02	5.3	6.14	7.68	7.58	5.54	6.36	7.17	6.15
101102983	FRYL	mRNA	2.72	2.54	1.54	2.18	2.55	1.75	2.01	1.92	2.27	3.12	2.69	2.75	3.45	2.36
101102984	RASSF6	mRNA	3.57	2.56	3.92	1.95	3.29	2.29	1.97	1.5	2.03	3.04	3.42	2.1	2.22	2.32
101102985	LOC101102985	mRNA	1.64	1.54	1.1	1.19	1.81	1.19	1.27	1.22	1.01	1.32	1.1	1.07	1.18	1.14
101102986	RORA	mRNA	3.06	4.62	5.56	3.38	4.14	5.57	4.57	3.3	4.01	3.43	4.05	3.04	3.36	3.54
101102988	ARMT1	mRNA	2.99	3.15	3.09	2.76	3.52	2.94	2.82	2.72	2.7	2.42	3.25	2.88	3.07	3.42
101102993	MYCBP2	mRNA	2.82	3.21	2.88	2.32	2.35	2.31	2.71	2.22	3.24	2.5	2.42	2.76	3.21	2.67
101102995	SHBG	mRNA	79.95	67.8	79.62	75.41	64.37	48.04	81.44	78.27	59.95	86.74	81.66	73.31	80.21	85.29
101102996	METTL23	mRNA	13.41	20.05	12.68	11.11	14.85	9.31	11.77	10.62	15.3	15.04	12.18	12.1	20.85	12.25
101102997	MYO1C	mRNA	9.38	13.53	10.66	10.21	9.48	11.78	7.34	8.64	16.42	7.75	7.08	9.15	8.24	6.6
101102998	BPTF	mRNA	2.31	2.29	2.2	2.1	2	2.24	2.05	2.13	2.31	2.16	2.2	2.05	2.03	1.87
101102999	GLUL	mRNA	72.69	137.36	103.21	130.16	104.51	155.08	150.32	94.15	178.67	67.8	204.46	93.55	41.94	137.59
101103001	LOC101103001	mRNA	11.63	13.03	10.98	11.44	12.49	9.61	11.1	11.53	10.17	12.28	9.07	13.92	12.39	12.15
101103003	FOXA2	mRNA	19.54	22.87	27.51	17.6	23.86	20.82	19.48	23.37	15.35	12.23	17.09	10.89	10.23	13.2
101103004	PRPF31	mRNA	17.25	18.17	15.64	16.63	18.65	13.92	14.59	14.79	17.61	14.98	16.51	14.64	13.94	13.45
101103006	ZNF526	mRNA	2.2	2.48	1.79	2.19	1.99	1.95	1.92	2.28	2.29	2.27	2.41	1.5	1.75	1.94
101103008	ARCN1	mRNA	25.62	35.81	37.67	28.24	27.22	38.68	26.03	29.57	33.43	22.36	24.95	23.94	26.43	20.27
101103009	LYVE1	mRNA	13.36	16.14	8.23	7.11	7.45	16.97	7.28	8	6.83	8.27	7.27	6.12	5.66	5.55
101103013	BCL7A	mRNA	2.7	3.38	3.73	3	3.46	3.47	3.14	3.17	4.6	3.82	3.23	3.2	2.32	2.82
101103014	ABHD2	mRNA	11.16	17.07	27.03	9.77	13.05	24.17	10.63	10.01	21.11	5.22	8.78	7.69	7.1	6.87
101103018	MST1	mRNA	95.24	83.72	85.95	102.45	112.84	101.9	96.74	109.45	110.25	114.31	109.66	108.71	112.25	118.2
101103020	KCNK5	mRNA	16.68	16.78	9.91	12.28	14.54	8.03	9.64	8.14	11.54	11.07	12.28	11.09	16.02	11.78
101103022	OMA1	mRNA	9.34	10.24	8.52	6.93	9.58	5.98	7.63	7.35	7.02	8.56	8.5	7.39	8.89	7.72
101103025	USP21	mRNA	6.92	7.26	5.16	5.86	6.54	4.63	4.84	5.66	6.03	8.16	7.02	7.26	6.78	5.86
101103028	DLG1	mRNA	10.05	10.24	9.36	9.12	9.02	8.75	9.3	8.2	7.7	8.36	8.18	8.41	8.33	7.98
101103031	AK4	mRNA	3.69	6.99	5.18	4.14	8.73	9.87	3.76	2.65	12.96	3	2.99	4.29	7.3	2.04
101103032	MGRN1	mRNA	20.04	20.91	14.65	19.57	19.44	13.89	16.25	16.58	18.37	19.06	16.67	18.3	16.51	16.05
101103035	SLC25A16	mRNA	9.76	9.97	9.45	8.44	12.04	8.03	10.1	8.35	7.39	7.84	8.17	8.63	8.53	7.54
101103036	UBE2R2	mRNA	28.6	30.21	30.49	27.26	26.45	30.17	25.43	27.32	27.16	29.39	29.55	26.3	25.21	24.73
101103037	TOP2B	mRNA	11.79	12.15	11.66	11.78	9.9	10.54	12.48	11.85	13.87	10.4	11.2	12.72	11.63	10.82
101103038	NIPA2	mRNA	9.95	12.3	9.8	8.98	9.29	8.76	9.62	8.08	11.29	8.48	7.87	8.65	9.17	7.95
101103040	FOXO4	mRNA	7	6.43	5.78	7.63	6.31	4.24	6.08	6.85	4.89	7.8	6.4	7.51	6.51	6.75
101103045	MFF	mRNA	29.97	33.81	34.29	31.09	31.01	29.91	30.59	27.36	31.36	30.57	32.29	27.33	28.78	24.46
101103047	GALNT12	mRNA	4.05	2.8	3.41	3.54	2.48	2.65	2.89	2.87	2.48	3.6	2.69	4.03	3.3	2.87
101103054	IL1R1	mRNA	41.64	27.96	18.18	28.35	53.14	72.86	15.59	79.76	40.38	43.42	29.04	27.83	36.47	24.32
101103060	ABCB8	mRNA	9.81	13.03	9.45	9.18	9.82	9.88	9.21	7.05	9.48	7.79	8.65	7.29	7.13	6.67
101103062	NDUFA7	mRNA	56.91	73.92	57.71	55.17	70.47	58.01	50.45	50.83	63.66	70.91	83.43	62.07	73.33	64.88
101103063	RMND5B	mRNA	4.89	5.52	3.42	4.31	4.04	3.76	4.3	3.72	5.64	2.69	2.63	3.76	3.85	3.64
101103064	RBM22	mRNA	9.38	10.46	10.65	8.81	9.89	8.64	8.68	8.81	9.24	7.7	8.04	7.95	7.68	7.55
101103065	SNAPC2	mRNA	3.63	4.94	3.2	4.22	4.28	2.88	3.69	3.58	4.69	4.15	4.32	4.51	4.34	3.54
101103068	SMAD6	mRNA	3.96	5.64	4.18	5.83	4.97	4.08	3.45	5.75	6.08	6.65	5.21	5.63	5.09	5.04
101103071	GOPC	mRNA	4.5	5.4	5.37	4.71	4.42	5	4.68	4.16	4.68	3.81	4.05	4.91	4.6	3.64
101103075	NUFIP1	mRNA	3.46	3.85	3.49	2.58	3.55	3.71	3.32	3.33	3.71	2.66	3.51	3.24	2.99	2.38
101103076	NLK	mRNA	4.67	5.49	4.67	4.02	5.89	4.24	4.07	4.52	5.03	5.35	4.52	6.09	6.35	5.11
101103078	LIMD2	mRNA	3.62	5.85	3.61	5.01	2.71	3.96	3.97	4.51	7.03	4.56	4.61	4.18	5.86	3.04
101103083	GZF1	mRNA	2.45	3.4	2.64	2.21	2.69	2.27	2.06	2.06	2.54	2.82	2.32	2.54	2.67	2.46
101103084	SRC	mRNA	2.29	3.43	2.63	1.69	2.46	2.4	1.43	2.1	3.46	1.73	1.53	2.08	2.22	1.07
101103086	TOP1	mRNA	20.85	22.78	26.31	17.9	19.28	32.06	20.16	21.25	24.45	20.08	23.88	19.85	21.73	16.44
101103087	KATNB1	mRNA	13.28	7.23	9.26	13.28	5.53	2.69	13.8	14.13	8.05	25.06	20.77	5.47	18.35	16.87
101103093	ISCU	mRNA	75.28	75.3	66.05	68.86	73.2	63.06	73.66	71.11	55.86	80.79	76.85	85.11	72.86	92.2
101103096	TTLL3	mRNA	2.75	2.46	1.91	2.65	2.3	1.26	2.18	1.62	1.97	1.95	1.81	2.7	2.09	3.17
101103101	NSUN4	mRNA	5.06	6.37	5.64	5.34	5.15	5.31	4.9	5.4	5.2	4.67	4.7	4.59	4.12	3.73
101103102	GPR137	mRNA	7.14	8.66	6.84	6.23	7.36	8.42	5.36	6.17	5.67	5.92	6.66	6.07	4.28	7.21
101103106	DEAF1	mRNA	6.69	7.69	7.45	5.6	6.02	6.64	4.82	5.42	7.45	5.53	6.1	7.01	4.95	5.46
101103111	LOC101103111	mRNA	5.18	5.03	6.5	5.19	4.53	6.35	4	5.5	5.49	3.2	4.19	3.95	4.01	3.43
101103112	LOC101103112	mRNA	7.24	6.7	5.79	5.84	6.32	5.18	5.2	4.69	5.27	5.44	6.72	7.15	6.24	5.39
101103115	MCRIP2	mRNA	46.81	82.22	55.34	50.1	62.3	50.19	55.89	55.42	75.48	76.04	94.79	83.82	81.9	77.99
101103121	TNKS	mRNA	3.36	3.46	3.29	3.13	3.49	2.28	2.99	2.33	2.71	3.82	2.84	2.95	2.93	2.45
101103125	FOCAD	mRNA	1.78	2.07	2.32	1.94	2.25	2.19	1.73	2.08	2.24	1.75	1.61	2.04	2.06	2.25
101103128	TYW5	mRNA	4.89	5.14	4.4	4.52	4.34	3.83	4.86	4.01	4.41	3.81	3.96	4.52	4.41	4.25
101103129	SCML1	mRNA	6.59	6.25	3.84	5.41	6.2	3.86	5.47	2.97	4.61	3.98	4.92	4.46	3.87	5.18
101103131	ZNF275	mRNA	1.82	2.1	1.99	1.38	1.94	1.94	1.45	1.55	1.91	1.45	1.49	1.63	1.58	1.76
101103139	TMEM150A	mRNA	10.32	11.88	14.82	12.27	12.65	12.84	10.29	13.59	16.07	12.97	15.15	10.36	10.76	8.99
101103140	PSME4	mRNA	6.97	8.03	6.2	6.06	5.2	6.2	6.1	5.69	7.48	5.09	5.82	6.12	6.03	4.3
101103142	PCBP2	mRNA	200.99	168.75	183.09	191.41	177.32	182.34	194.47	172.62	156.47	180.17	165.48	187.45	173.5	171.14
101103143	PRKAG1	mRNA	12.2	16.69	14.47	12.78	11.45	14.2	13.14	12.39	17.21	12.66	14.26	11.73	14.05	10.92
101103145	C3H9orf78	mRNA	12.13	16.78	14.59	12.94	14.42	11.87	14.41	10.44	12.87	9.08	14.88	9.9	10.57	8.96
101103147	SMARCC2	mRNA	13.4	15.34	13.56	12.48	12.83	12.43	11.95	11.99	12.14	10.76	11.7	12.12	11.65	11.33
101103148	ACO2	mRNA	83.08	156.97	172.5	82.79	96.07	94.27	110.15	68.85	64.2	59.03	73.61	62.65	56.64	56.96
101103149	PTN	mRNA	7.35	7.3	11.07	4.63	9.86	8.46	5.59	5.3	7.06	4.1	2.78	5.64	1.99	2.65
101103154	LOC101103154	mRNA	4.42	4.5	4.84	4.41	4.79	4.24	5.21	4.45	5.29	4.39	4.86	4.26	4.9	4.69
101103156	C6H4orf48	mRNA	3.76	5.19	3.49	1.62	2.32	3.18	2.85	4.98	14.14	4.15	4.03	4.38	3.23	4.4
101103158	DHRS7	mRNA	583.93	572.19	589.68	612.73	559.37	466.16	720.55	594.59	575.85	664.7	593.86	691.42	636.72	711.17
101103162	FAM91A1	mRNA	7.01	7.06	7.44	5.85	6.56	6.84	5.98	5.21	6.18	4.95	5.72	5.27	5.23	4.49
101103166	NAT9	mRNA	4.82	5.06	3.41	4.94	4.16	3.98	5.29	3.78	4.68	5.14	3.64	4.19	4.19	4.37
101103168	ZNF281	mRNA	8.27	8.65	8.25	8.7	9.55	8.16	9.35	9.96	9.03	8.62	8.54	8.59	8.5	7.7
101103170	VAPB	mRNA	64.39	70.43	80.45	65.14	60.32	81.93	68.92	58.8	55.6	43.31	65.42	47.14	44.74	47.95
101103171	MEAK7	mRNA	3.5	3.05	2.53	2.43	2.62	2.68	2.75	2.34	2.11	2.35	2.67	2.48	2.16	2.59
101103172	ZNF821	mRNA	3.79	3.88	2.66	3.11	3.85	3.79	3.25	2.55	4.4	2.53	2.31	2.55	2.42	1.98
101103173	ZNF570	mRNA	3.31	3.89	2.75	2.57	3.51	2.58	2.93	2.51	2.41	2.9	2.75	2.88	2.91	2.25
101103177	EHD2	mRNA	2.34	3.32	2.25	3.2	2.51	4.31	2.61	3.7	3.83	1.62	1.89	3.31	1.84	1.41
101103182	LOC101103182	mRNA	35.91	31.52	34.21	23.64	32.09	29.13	32.86	29.01	31.13	26.29	34.41	25.13	28.15	20.57
101103183	PPWD1	mRNA	6.33	6.57	7.11	6.84	5.86	6.13	6.36	4.91	5.67	4.54	5.03	4.76	5.82	4.25
101103184	CARD6	mRNA	9.06	8.9	8.29	7.81	9	6.67	7.15	7.87	7.79	6.3	7.88	8.04	7.52	6.13
101103186	SMTN	mRNA	12.84	12.33	11.15	14.65	13.56	11.87	10.93	9.57	11.52	9.21	9.49	8.68	8.4	10.57
101103190	RAF1	mRNA	39.89	43.22	35.33	38.74	38.83	34.94	36.24	36.7	41.32	38.3	36.49	40.58	39.29	33.6
101103192	FGD2	mRNA	5.51	7.23	7.14	3.45	3.83	3.94	5.2	3.36	6.12	3.78	2.93	3.51	5.26	2.13
101103193	PICALM	mRNA	60.86	58.01	67.25	57.84	60.43	62.02	52.74	51.02	49.42	53.05	61.22	48.53	45.38	45.74
101103196	RPLP2	mRNA	419.2	413.03	393.4	418.06	503.43	369.79	431.81	366.27	578.57	547.7	481.96	450.74	515.76	496.72
101103198	EFEMP2	mRNA	2.65	4.26	3.2	3.56	2.92	3.37	2.46	2.99	4.54	1.55	2.32	2.85	2.45	2.61
101103199	CA14	mRNA	2.74	2.7	3.3	2.04	2	3.95	2.37	3.79	4.36	2.57	3.76	1.09	4.1	2.39
101103200	EXOC6	mRNA	3.84	4	3.13	2.97	2.53	3.29	2.54	2.83	3.04	2.81	3.01	2.78	2.82	2.84
101103201	RPP30	mRNA	4.18	5.86	5.41	3.58	4.25	5.03	3.68	4.55	5.06	4.42	3.98	4.25	3.79	3.43
101103204	RAB12	mRNA	17.13	17.98	15.43	15.27	16.06	12.93	18.15	14.31	13.76	14.27	14.98	15.77	15.36	13.08
101103208	LOC101103208	mRNA	6.84	8.42	6.46	7.55	8.01	5.09	7.27	8.63	10.19	10.42	8.53	8.38	8.27	8.95
101103211	TMEM268	mRNA	1.99	2.26	2.53	1.76	1.55	2.64	1.83	1.57	1.91	1.29	1.3	1.43	1.87	1.47
101103214	CSTF2	mRNA	2.8	3.91	2.69	3.3	3.64	3.92	3.08	3.62	4.03	4.03	3.75	2.86	3.42	2.25
101103218	EIF4E2	mRNA	16.47	17.63	15.86	15.05	15.37	14.39	13.98	12.87	16.96	10.88	13.47	14.44	14.31	10.92
101103230	GSAP	mRNA	6.05	3.56	3.08	3.74	6.08	2.28	4.32	4.1	3.05	6.2	5.6	6.77	5.16	6.93
101103231	MRPL55	mRNA	22.29	21.65	23.4	19.43	21.74	21.26	17.76	17.43	25.19	24.56	23.21	19.5	20.45	23.99
101103232	LOC101103232	mRNA	72.65	121.65	118.53	93.04	112.1	61.33	113.61	61.12	154.65	81.8	135.71	149.85	85.99	104.61
101103237	OCIAD1	mRNA	81.29	72.26	81.55	68.35	78.96	71.1	71.56	64.81	63.4	76.29	80.57	75.96	76.64	68.6
101103240	BNIP2	mRNA	3.29	3.22	1.89	2.62	2.61	1.74	3.02	2.35	3.36	2.57	1.84	2.21	3.04	2.44
101103247	SKA2	mRNA	2.13	2.28	1.82	1.27	2.1	1.41	1.99	1.83	2.62	1.67	2.04	1.93	1.27	1.81
101103248	SAT2	mRNA	31.8	32.48	22.26	27.09	27.86	12.24	38.69	23.72	18.94	32.3	25.39	29.84	27.2	26.28
101103249	SLC43A2	mRNA	4.02	5.93	3.92	3.5	3.61	5.06	2.77	4.21	7.66	3.34	2.84	3.48	5.17	1.95
101103251	GPATCH2	mRNA	1.96	1.69	1.44	1.67	1.66	1.51	1.49	1.79	1.63	1.36	1.42	1.43	1.87	1.29
101103254	SSU72	mRNA	23.08	28.59	27.33	18.73	26.21	27.75	25.81	23.3	28.06	24.39	29.35	27.61	24.27	24.83
101103257	NDUFA3	mRNA	78.23	79.63	83.56	78.25	90.74	89.43	98.83	93.67	113.04	131.9	99.26	110.71	103.8	95
101103259	ZNF574	mRNA	8.06	8.14	7.7	6.79	6.56	6.26	6.63	5.82	7.71	5.95	6.98	8.16	6.86	7.02
101103261	RNF141	mRNA	4.53	4.25	3.52	3.89	3.99	3.29	3.87	3.21	4.43	3.06	3.29	3.73	3.36	2.51
101103262	RAB6A	mRNA	17.22	21.7	16.15	16.46	17.33	16.31	15.22	17.23	22.02	17.26	18.76	17.95	21.98	18.39
101103266	EXOC3	mRNA	21.7	22.82	18.46	19.58	20.98	19.06	18.69	18.8	21.47	16.3	18.22	18.43	18.24	18.25
101103267	CAMKK2	mRNA	29.88	31.81	31.27	29.33	30.51	24.95	30.12	28.71	29.77	27.61	27.02	28.44	27.21	24.33
101103273	APEH	mRNA	50.41	50.56	48.66	47.86	47.89	34.27	49.97	41.42	36.03	48.6	56.93	49.19	50.24	43.06
101103274	DAAM2	mRNA	4.1	4.81	3.86	3.37	3.87	3.94	3.1	4.43	3.76	3.93	3.35	4.72	4.21	3.79
101103279	GLMP	mRNA	5.73	5.98	6.06	3.44	3.57	3.27	4.09	3.78	4.92	3.47	3.09	2.83	3.73	2.39
101103283	RIPK4	mRNA	3.18	2.48	4.39	2.61	2.17	2.73	2.4	1.63	3.11	2.53	2.36	1.96	2.26	2.14
101103284	NUDT16L1	mRNA	12	12.78	10.51	14.16	13.59	10.51	13.21	10.7	10.46	16.62	14.39	17.07	15.3	14.86
101103285	BCL7C	mRNA	30.4	38.39	25.97	29.24	29.62	30.55	30.8	22.14	32.42	25.69	26.99	24.8	24.86	23.18
101103286	SLC35D1	mRNA	17.86	22.29	21.86	20.69	19.68	16.1	25.27	17.04	14.57	15.84	21.95	17.27	20.79	14.03
101103287	ANKS3	mRNA	3.67	4.75	2.47	4.2	3.1	2.61	4.1	2.27	3.33	3.35	3.43	3.09	2.91	2.89
101103289	GYG1	mRNA	3.41	5.36	4.65	3.84	4.01	4.77	4.11	2.39	3.3	2.18	2.28	3.66	3.83	2.85
101103292	NOL6	mRNA	2.71	4.71	5.06	3.32	3.35	5.35	2.27	2.42	5.2	2.13	2.58	2.77	2.47	1.95
101103294	RBM45	mRNA	10.22	10.41	7.41	10.03	9.02	7.25	9.05	8.78	9.88	8.88	8.84	9.27	9.49	9.33
101103306	STXBP1	mRNA	5.64	6.85	3.49	3.61	4.63	4.1	3.96	4.73	3.25	5.16	4.25	4.12	5.38	2.91
101103309	CYTH4	mRNA	2.47	2.91	3.12	2.18	1.8	2.86	2.12	2.19	5.71	1.84	1.41	2.04	2.92	1.24
101103311	PAWR	mRNA	6.51	6.66	5.53	6.26	6.22	4.11	5.68	5.3	6.62	6.27	5.04	6.28	5.38	4.19
101103313	AGMO	mRNA	11.67	6.31	15.85	9.07	11.94	9.21	13.75	10.78	13.42	11.1	8.14	11.92	10.07	9.34
101103314	FASTK	mRNA	23.86	32.15	21.63	29.93	29.81	25.5	26.5	25.84	31.3	32.38	28.23	26.61	26.23	28
101103318	JADE2	mRNA	4.04	3.96	2.59	3.33	3.5	2.64	3.79	2.62	2.82	2.38	2.18	3.7	3.94	2.56
101103319	JMJD4	mRNA	3.36	2.92	3.5	2.78	2.87	2.95	2.31	2.17	3.13	2.16	2.4	2.32	2.41	2.1
101103321	HERC6	mRNA	16.95	19.51	22.19	12.41	8.78	3.36	4.54	2.29	15.35	2.13	1.82	2.95	5.47	2.22
101103322	AAGAB	mRNA	3.32	4.44	3.66	3.32	3.33	3.38	3.42	2.55	3.63	2.52	2.97	3.29	2.67	2.43
101103324	MAPK6	mRNA	24.06	25.57	44.92	13.05	29.81	41.96	15.98	18.25	32.59	19.99	20.03	17.92	20.36	11.81
101103326	MAN1A1	mRNA	18.3	21.35	27.82	32.59	17.75	23.1	18.18	31.79	26.99	33.76	20.58	22.28	20.22	17.59
101103327	FAM49B	mRNA	11.04	15.93	10.86	7.59	9.73	9.2	9.53	9.57	14.75	9.72	8.69	9.39	13.33	7.22
101103329	POSTN	mRNA	44.19	44.64	51.21	28.76	44.8	33.22	27.7	31.31	21.89	29.25	43.09	28.26	20.6	33.46
101103330	COG3	mRNA	5.56	7.82	5.64	4.39	5.55	7.45	5.38	5.42	5.99	3.96	4.67	4.46	4.75	3.11
101103331	TMEM97	mRNA	45.15	71.06	58.75	43.73	60.45	47.48	52.1	32.26	60.33	56.99	50.81	50.73	42.48	36.75
101103332	STARD3	mRNA	13.97	13.9	14.15	13.39	12.55	10.88	13.61	10.74	18.08	10.99	11.16	11.71	12.37	9.99
101103333	CCDC47	mRNA	25.27	27.08	26.74	28.37	27.2	24.69	22.54	29.74	26.04	30.39	27.4	28.03	26.87	26.28
101103337	BMI1	mRNA	7.1	10.59	9.73	9.24	9.07	9.73	7.75	8.07	7.66	6.4	6	5.65	6.27	5.5
101103339	BLCAP	mRNA	14.21	17.37	13.43	13.42	14.15	13.44	12.63	12.15	16.53	12.24	13.21	11.58	10.53	13.03
101103340	TMX4	mRNA	7.97	9.41	8.94	8.61	7.42	8.75	7.9	7.06	8.01	5.52	6.67	6.67	5.58	6.17
101103341	PLCG1	mRNA	5.04	5.05	4.74	4.09	4.16	3.82	3.8	3.65	4.63	3.34	3.53	4	3.69	3.53
101103342	KIFC3	mRNA	10.84	16.86	10.28	13.95	12.34	12.19	11.42	14.45	11.64	12.35	13.31	15.72	12.59	11.17
101103343	LOC101103343	mRNA	36.6	38.69	48.81	21	28.69	38.9	26.23	28.65	43.46	32.87	19.78	35.47	35.43	28.82
101103346	LMO2	mRNA	4.94	5.26	4.01	2.81	3.35	4.11	4.07	3.88	4.78	5.51	2.18	4.15	4.56	2.26
101103350	SART3	mRNA	5.2	5.88	5.11	4.88	5.3	5.29	4.8	4.54	5.87	3.89	4.08	4.33	4.61	3.83
101103353	EDEM1	mRNA	10.31	13.63	11.79	12.06	11.6	17.14	11.57	13.35	14.85	11.18	13.38	12.14	13.32	10.37
101103356	FAAH	mRNA	29.33	29.18	29.29	28.71	28.92	24.22	23.78	23.76	31.3	27.78	27.11	28.63	18.55	18.56
101103357	IFI44L	mRNA	9.42	18.65	13.4	6.12	5.87	4.08	3.11	2	11.08	2.67	2.09	2.78	5.31	2.16
101103361	DPCD	mRNA	5.93	6.44	5.57	5.55	7.69	5.89	7.46	4.7	5.59	3.72	4.38	5.25	6.16	5.33
101103365	PLSCR4	mRNA	4.76	4.57	4.07	4.79	3.27	5.75	4.42	4.59	5.07	5.41	4.29	4.8	3.95	3.04
101103367	TFR2	mRNA	82.05	77.96	91.1	109.13	79.59	88	93.02	92.79	77.06	87.38	84.54	94.53	74.3	90.22
101103368	WDR90	mRNA	3.62	4.94	3.65	3.34	3.51	2.6	3.18	2.28	2.9	3.29	3.69	4.28	4.42	3.21
101103369	IL6R	mRNA	50.3	37.03	41.86	50.67	53.21	37.22	41.99	36.41	31.46	38.83	45.52	35.99	34.88	36.13
101103370	SMURF1	mRNA	12.63	12.26	9.87	14.12	10.43	8.42	13.5	10.52	12.31	15.61	10.94	18.22	13.46	14.93
101103373	S1PR3	mRNA	7.62	10.25	5.95	2.79	12.08	13.26	5.5	10.49	6.47	4.59	2.55	4.09	3.95	4.18
101103375	PIR	mRNA	9.57	13.58	11.08	8.07	12.2	9.13	11.01	11.3	16.82	7.5	15.45	12.72	13.59	14.45
101103377	MAIP1	mRNA	5.8	6.26	6.04	5.88	5.13	5.33	4.8	5.78	4.92	5.35	5.66	5.23	5.39	5.68
101103379	LOC101103379	mRNA	8.06	9.69	9.31	12.2	10.74	2.84	12.43	10.27	5.59	11.21	9.21	8.84	6.3	12.69
101103386	YPEL5	mRNA	8.72	11.85	6.79	8.99	9.03	5.97	10.53	8.88	7.6	11.22	9.62	8.96	12.97	7.9
101103387	C3H2orf68	mRNA	6.3	6.96	5.91	6.44	6.72	5.43	6.6	5.81	6.42	6.84	4.93	6.16	6.64	5.3
101103388	TTC27	mRNA	3.99	4.26	4.07	2.58	3.12	5.23	2.1	3.07	4.04	3.41	3.08	3.65	3.13	2.26
101103390	TOR1A	mRNA	23.82	38.63	29.41	30.37	30.08	33.99	27.8	24.92	33.34	23.6	28.77	24.11	21.36	22.41
101103391	RAB11FIP5	mRNA	4.94	5.5	3.72	3.18	4.19	2.62	3.2	3.29	3.35	3.69	3.63	4.5	3.01	3.66
101103393	PMM1	mRNA	18.17	26.03	19.12	16.29	15.03	10.32	12.67	15.09	29.74	21.27	17.99	16.3	10.33	17.08
101103396	LOC101103396	mRNA	59.19	59.84	70.27	41.73	55.67	50.77	56.45	58.93	56.34	81.46	59.14	54.51	81.93	42.65
101103397	ANKRD17	mRNA	6.58	7.3	6.67	6.24	6.05	6.37	5.74	5.51	6.17	6.13	6.33	6.13	6.91	6.13
101103399	NELFA	mRNA	21.16	23.19	16.67	18.25	19.74	17.63	17.49	17.21	21.65	18.95	17.97	20.87	17.98	18.48
101103403	PCNX1	mRNA	3.55	2.59	3.1	3.19	3.37	2.46	2.72	2.27	2.4	2.95	3.1	3.16	3.06	2.27
101103411	DDX59	mRNA	7.54	5.13	5.35	6.27	5.18	6.91	5.93	4.31	4.65	5.36	5.66	6.34	6.33	5.21
101103413	LOC101103413	mRNA	3.32	4.19	4.34	2.6	7.43	4.24	5.06	5.84	3.02	3.84	3.38	3.94	3.18	5.68
101103415	COTL1	mRNA	15.24	24.23	14.83	13.64	11.65	15.05	12.53	18.19	35.27	13.97	12.18	12.08	18.14	7.83
101103418	NOP53	mRNA	64.08	53.99	52.22	54.28	51.33	48.75	56.38	43.71	50.52	40.67	38.46	44.31	43.08	45.69
101103420	PHLDB1	mRNA	2.51	3.65	2.91	2.7	2.24	3.11	2.06	1.71	3.63	1.58	1.82	2.33	1.89	1.73
101103425	PRKAA1	mRNA	5.16	5.59	5.21	5.64	5.56	6.09	6.16	4.41	5.39	4.16	4.57	4.16	6	4.04
101103426	ANKH	mRNA	15.9	17.6	13.53	14.15	19.98	14.31	14.47	14.86	10.2	18.59	15.68	19.03	15.16	15.99
101103427	SELENOM	mRNA	65.56	99.39	67.58	94.29	120.89	90.43	59.76	104.33	149.8	104.35	85.73	64.02	61.33	85.68
101103435	SLC25A22	mRNA	66.25	109.72	83.85	85.15	74.35	52.95	76.37	60.76	81.77	77.98	101.51	78.12	65.3	82.43
101103436	GLMN	mRNA	1.61	1.96	1.98	1.44	1.66	1.15	1.31	1.04	1.64	1.41	1.14	1.53	1.64	1.14
101103438	APH1A	mRNA	30.53	36.11	30.35	32.66	26.09	25.49	27.69	24.84	33.55	25.24	24.98	24.86	27.68	23.73
101103439	LOC101103439	mRNA	5.03	9.18	3.92	9.28	6.57	12.26	11.71	4.98	5.86	14.93	16.96	16.16	16.92	19.48
101103440	PPOX	mRNA	12.4	13.51	9.74	13.7	16.24	11.54	12.76	15.67	12.18	11.52	14.21	17.69	15.52	14.64
101103446	AGXT	mRNA	106.05	121.23	108.04	123.71	85.83	70.47	77.48	75.48	122.14	89.99	122.32	137.22	132.59	125.15
101103447	EEF2K	mRNA	15.9	16.49	12.66	12.4	16.84	12.35	12.67	12.34	12.93	13.09	15.39	12.86	12.88	14.89
101103448	ATXN7L2	mRNA	1.75	1.74	1.64	1.41	1.66	1.13	1.07	1.15	1.65	1.57	1.67	1.49	1.28	1.38
101103450	TRPM2	mRNA	12.98	13.48	13.12	11.58	9.09	10.79	11.02	9.65	14.97	12.64	8.59	10.99	15.27	8.31
101103451	ATP6V1G1	mRNA	58.9	76.23	59.37	55.6	58.57	58.06	57.11	52.4	70.78	52.39	46.41	55.16	53.93	44.49
101103452	TRMO	mRNA	3.26	3.2	4.05	2.7	3.78	3.28	3.04	3.15	3.8	1.88	2.48	2.14	2.84	2.14
101103453	ATP6AP2	mRNA	31.19	33.38	32.17	27.23	26.14	21.17	25.47	23.16	29.52	21.54	21.25	27.56	23.19	19.99
101103462	MGST1	mRNA	583.75	674.45	616.08	566.72	550.13	383.47	623.47	623.24	524.51	790.76	711.73	525.38	697.02	549.12
101103464	CD8A	mRNA	2.4	3.57	2.2	2.46	1.63	1.62	2.69	2.42	6.31	2	2.06	2.91	4.41	1.46
101103467	HBP1	mRNA	33.55	24.86	24.57	27.92	26.64	19.61	27.22	27.28	24.22	26.83	21.93	26.3	21.32	21.02
101103469	FAM3C	mRNA	2.68	3.42	2.96	3	2.5	3.03	3.01	2.54	3.11	2.56	1.82	2.03	2.57	2
101103470	FAM185A	mRNA	2.48	2.92	2.25	2.34	2.41	1.57	3.37	2.18	2.16	3.2	3.36	2.75	3.28	3.42
101103471	IER2	mRNA	13.44	15.75	17.28	12.02	15.36	11.38	11.59	12.83	13.95	12.98	12.71	10.38	11.59	9.54
101103473	DCTN4	mRNA	11.6	11	12.37	11.4	10.06	12.35	11.59	10.89	10.1	10.06	11.37	12.24	11.36	9.2
101103475	SNX24	mRNA	2.26	5.09	4.44	4.23	4.35	2.8	3.6	2.76	2.61	11.22	3.4	5.64	4.73	2.89
101103479	THOC3	mRNA	4.44	4.12	4.34	4.06	4.06	4.26	3.54	3.63	4.58	2.54	4.17	3.1	2.81	3.03
101103480	SLTM	mRNA	11.44	14.61	12.56	11.95	11.62	11.37	12.58	9.9	13.22	13.06	12.94	11.22	14.03	11.31
101103481	ROS1	mRNA	9.27	6.88	6.69	6.68	5.88	7.29	6.07	4.52	7.7	4.63	4.22	5.62	4.68	7.39
101103484	SASH1	mRNA	4.37	4.2	4.34	4	4.32	3.23	3.42	3.29	3.09	3.49	2.72	3.17	2.96	2.54
101103486	ANKRD46	mRNA	8.01	8.95	6.48	6.14	7.27	6.54	8.21	5.44	5.47	5.69	4.36	7.08	6.88	5.64
101103492	SCARF1	mRNA	6.32	9.53	5.02	5.01	5.91	5.1	5.52	5.68	5.74	7.76	6.45	7.04	7.92	6.42
101103493	PITPNC1	mRNA	8.34	4.99	3.94	5.91	8.23	3.21	4.74	6.05	4.53	6.46	7.42	6.73	5.91	6.87
101103497	PDRG1	mRNA	5.66	9.32	9.78	7.25	9.59	8	7.58	6.04	4.59	5.27	4.72	4.69	4.61	4.5
101103507	MRPL36	mRNA	7.33	8.47	7.13	8.81	10.4	5.23	10.98	8.25	9.08	13.64	9.78	12.66	11.72	14.8
101103509	SETD1B	mRNA	4.65	5.41	4.53	3.7	4.46	4.76	3.72	3.52	4.59	2.91	3.58	3.25	3.51	2.73
101103513	TADA3	mRNA	11.58	11.96	10.12	10.34	11.52	9.46	9.24	8.6	11.25	10.22	9.16	10.51	9.06	9.24
101103515	DAG1	mRNA	27.19	29.05	30.41	27.33	25.4	23.25	24.96	21.22	28.07	20.66	23.65	24.84	19.22	21.16
101103516	RTP3	mRNA	11.41	21.15	21.92	8.05	5.89	3.78	5.14	2.49	22.92	1.67	3.5	3.81	6.4	5.52
101103517	LOC101103517	mRNA	23.99	22.26	26.14	24.03	23.24	27.62	17.86	16.49	10.58	24.9	26.73	24.25	30.53	22.47
101103518	ASB18	mRNA	11.37	10.81	8.59	9.03	9.41	6.17	8.65	7	9.97	10.99	8.82	8.85	8.92	7.43
101103519	SCMH1	mRNA	6.96	6.01	4.93	4.52	4.71	4.8	4.51	5.07	3.09	4.56	5.33	4.23	3.43	4.59
101103520	MYSM1	mRNA	2.89	3.71	2.98	3.14	2.68	2.47	2.82	2.43	3.1	2.99	2.58	3.26	3.08	2.48
101103521	PRDX5	mRNA	363.67	427.08	339.89	391.22	356.45	389.31	346.18	347.61	323.96	404.99	415.26	380.54	365.01	353.73
101103527	STX4	mRNA	7.2	10.41	9.38	9.02	8.14	7.92	6.85	7.68	8.74	9.01	8.11	8.28	7.93	7.53
101103532	HERC4	mRNA	10.1	10	9.57	10.37	8.05	10.6	9.05	9.66	8.92	10.67	11.24	10.64	10.79	8.55
101103533	VDAC2	mRNA	56.98	62.09	78.23	57.24	58.68	65.98	63	56.39	58.46	56.27	75.76	58.66	55.13	52.07
101103536	NR1D2	mRNA	17.12	13.26	14.7	15.93	11.83	12.27	11.05	14.44	13.81	13.83	14.42	10.14	9.73	11.82
101103538	IL2RG	mRNA	7.95	13.37	7.16	7.58	7.97	7.34	7.99	8.34	15.46	8.5	7.79	6.44	12.7	4.82
101103539	MPP1	mRNA	28.98	28.3	27.36	30.36	26.56	24.6	27.71	26.58	22.95	25.55	30.66	25.41	29.9	24.98
101103540	RBMX	mRNA	24.83	27.21	23.35	21.59	24.17	21.7	23.14	16.63	22.81	19.57	20.72	20.55	22.89	19.26
101103543	KDM6A	mRNA	5.81	4.9	4.78	4.25	4.44	4.66	4.1	4.04	4.9	4.23	3.93	4.32	4.23	2.54
101103546	FZD7	mRNA	12.28	12.72	9.59	12.54	11.25	9.46	12.15	9.9	8.53	14.83	11.85	13.53	10.65	12.89
101103549	LAPTM4A	mRNA	197.75	191.71	183.73	186.74	172.21	183.1	166.07	151.64	165.51	169.93	156.57	158.26	152.46	145.97
101103550	TMEM243	mRNA	18.44	22.19	13.46	20.2	17.64	13.82	24.87	16.23	11.73	15.98	16.88	21.01	13.52	16.47
101103551	ASB3	mRNA	2.91	4.14	2.77	3.2	3.01	3.01	3.42	3.12	2.92	3.04	3.03	2.88	2.83	2.6
101103552	CNOT11	mRNA	7.19	7.8	8.73	7.39	7.17	9.2	6.35	6.2	7.28	4.7	6.46	6.43	5.75	5.51
101103554	MFNG	mRNA	2.6	3.89	2.44	3.21	2.12	3.2	2.3	3.04	2.9	2.97	3.16	2.62	3.19	2.17
101103555	POLR2F	mRNA	34.98	37.94	35.92	35.4	39.46	30.01	37.48	30.32	43.23	36.5	41.91	35.84	38.29	33.43
101103558	BTBD11	mRNA	3.42	4.64	2.82	2.41	2.75	3.16	2.44	2.43	3.11	3.23	3.51	3.37	4.49	2.7
101103560	TMUB1	mRNA	15.54	16.4	14.61	14.35	12.85	11.22	12.03	12.7	15.82	14.59	13.61	12.33	11.55	12.25
101103562	RAB11B	mRNA	66.93	76.53	56.91	65.82	63.4	55.77	56.85	54.03	59.62	62.62	62.8	60.1	58.88	56.79
101103563	CDC42SE2	mRNA	7.13	6.76	6.16	5.61	5.59	5.64	5.4	5.3	7.2	5.11	5.41	5.23	5.06	4.03
101103564	NHP2	mRNA	26.07	41	29.18	31.86	34.74	48.97	24.89	28.92	45.76	21	33.87	30.36	30.27	29.43
101103565	SAR1B	mRNA	30.22	42.35	39.3	31.14	23.13	42.98	32.61	24.22	25.97	26.54	28.3	26.43	26.17	19.68
101103567	TIMM44	mRNA	15	18.39	16.4	14.23	15.3	14.56	15.16	14.93	14.09	12.96	14.28	13.66	11.66	12.92
101103569	PKD2	mRNA	3.19	3.56	3.29	2.84	2.56	3.05	2.2	2.03	3.35	1.81	1.39	2.3	1.49	1.68
101103571	AQR	mRNA	1.52	1.63	1.78	1.29	1.41	1.73	1.34	1.47	1.5	1.36	1.28	1.67	1.45	1.23
101103572	DMAC2L	mRNA	20.37	14.87	16.04	18.75	17.55	15.51	21.49	16.79	11.04	17.52	15.84	21.18	19.98	21.36
101103573	LEO1	mRNA	7.38	7.69	7.56	6.03	7.01	7.45	6.03	7.24	7.91	7.04	7.13	6.17	6.29	5.08
101103575	PNISR	mRNA	22.75	24.19	16.91	21.34	19.67	13.67	19.23	17.83	18.51	25.57	20.88	22.62	22.37	21.81
101103579	IFT20	mRNA	26.26	38.18	33.07	27.15	28.37	28.36	27.55	19.49	38.68	22.55	21.21	20.74	23.72	20.96
101103580	DDX42	mRNA	8.8	9.27	8.01	9.48	8	7.97	8.82	8.16	8.19	7	6.77	9.36	9.27	7.24
101103583	FBXO28	mRNA	4.42	4.77	4.52	4.3	4.44	4.23	4.42	3.92	4.15	3.64	4.39	3.65	3.66	3.78
101103585	PLCB1	mRNA	2.57	2.63	1.92	2.36	2.53	2.06	1.93	2.07	2.2	3.09	3.08	2.75	2.41	2.96
101103586	ZHX3	mRNA	6.61	4.57	6.57	4.05	4.52	7.43	3.07	5.1	4.28	4.32	5.46	3.43	3.62	3.58
101103589	NAT10	mRNA	3.51	4.9	5.8	3.73	4.27	6.56	3.19	3.51	5.64	3.29	3.7	3.26	4.12	3.52
101103591	STARD10	mRNA	128.33	116.49	151.52	139.49	150.84	149.53	115.08	147.98	237.77	155.88	212.38	116.48	132	148.06
101103593	ARFIP1	mRNA	6.33	6.87	6.46	5.13	4.76	6.38	4.39	4.66	5.89	4.19	4.08	4.44	4.08	3.44
101103594	FICD	mRNA	1.57	2.61	2.63	1.92	2.09	5.03	1.5	3.12	3.53	1.03	2.31	1.93	2.18	1.45
101103596	SEMA4B	mRNA	10.86	8.66	9.08	7.59	11.44	8.02	6.43	8.87	13.52	7.84	6.28	8.26	7.51	8.14
101103598	ABCF1	mRNA	8.1	10.98	10.16	8.97	8.44	10.51	8.2	9.8	13.61	7.94	8.58	8.95	8.6	7.03
101103604	ADGRL4	mRNA	5.1	5.6	4.09	4.59	4.25	4.22	4.73	3.82	4.89	5.03	3.99	4.34	5.49	4.62
101103607	SIKE1	mRNA	1.47	1.58	1.75	1.48	1.77	1.26	1.64	2.05	1.32	1.9	1.56	1.67	1.56	1.55
101103608	PHRF1	mRNA	10.25	12.9	9.6	12.15	10.42	9.94	11.07	7.3	9.4	7.22	7.89	9.41	8.22	9.36
101103609	NPM3	mRNA	4.1	7.53	4.89	5.25	5.62	6.43	4.65	5.23	9.04	5.09	4.18	5.49	5.9	6.3
101103615	MOSPD3	mRNA	24.4	24.35	21.46	24.07	26.45	18.76	23.9	23.16	26.32	26.32	25.5	24.36	22.09	24.48
101103616	LOC101103616	mRNA	33.06	40.05	31.94	40.81	39.75	27.57	39.1	30.61	36.95	41.48	32.76	41.64	39.72	38.54
101103618	TRRAP	mRNA	4.43	5.97	4.03	4.42	3.9	3.89	4.64	4.31	4.8	4.38	4.18	4.22	4.42	3.81
101103625	SPATS2L	mRNA	5.04	8.6	9.56	4.7	5.38	8.04	4.67	4.44	10.59	3.72	3.14	5.08	4.16	3.7
101103634	LBH	mRNA	2.97	3.5	2.47	2.16	2.77	2.8	2.68	3.52	4.46	2.17	1.75	3.03	2.74	1.66
101103635	BIRC6	mRNA	2.7	2.74	2.4	2.32	2.28	2.36	1.98	2.28	2.64	2.54	2.33	2.75	2.31	2.03
101103637	TOR1B	mRNA	5.7	6.39	6.38	4.8	4.85	6.5	4.2	4.43	6.92	3.29	4.06	4.67	5.13	3.45
101103641	AKR1D1	mRNA	179.82	176.83	213.42	158.62	178.65	141.76	166.91	161.41	116.4	177.25	174.11	186.69	152.61	118.87
101103642	SND1	mRNA	41.8	47.2	37.84	41.3	54.83	62.88	37.92	44.97	55.81	37.65	53.65	44.15	45.51	39.29
101103647	STX18	mRNA	7.01	7.56	5.81	6.51	8.29	6.56	7.24	5.55	6.72	7.72	6.52	8.23	6.75	6.44
101103648	NSD2	mRNA	1.78	2.79	1.58	1.15	1.8	1.39	1.84	1.33	2.44	1.52	1.04	1.88	1.41	1.32
101103649	DCP2	mRNA	2.63	2.47	2.53	2.26	2.06	2.27	2.37	2.07	2.36	2.07	2.1	2.24	2.25	1.72
101103650	PPM1A	mRNA	21.83	20.84	19.7	19.02	21.11	17.15	19.46	22.9	18.96	26.2	26.5	23.74	21.36	23.07
101103652	DPF3	mRNA	2.17	2.23	3.22	1.94	2.45	2.2	1.98	1.44	2.17	1.25	2.05	1.36	1.29	1.6
101103653	WDYHV1	mRNA	5.8	7.24	5.72	6.99	4.77	3.91	4.67	4.36	5.08	5	5.73	5.1	6.12	5.4
101103655	XAF1	mRNA	22.92	26.04	18.48	14.32	15.28	8.39	8.56	8.89	19.71	10.47	7.91	8.08	9.78	9.5
101103656	JMJD6	mRNA	8.71	10.08	8.43	6.77	7.14	7.98	5.66	4.99	7.96	3.55	7	3.79	6.96	3.29
101103657	TMEM220	mRNA	21.14	18.18	30.88	24.93	21.51	17.3	28.9	17.61	16.41	24.53	17.51	23.9	20.51	23.46
101103659	RRP15	mRNA	4.59	5.38	4.99	3.91	3.96	4.78	4.76	3.78	5.34	3.62	3.01	4.05	4.08	3.55
101103660	PANK4	mRNA	7.22	7.05	6.96	6.07	5.49	8.16	7.13	5.87	8.14	6.95	8.58	7.18	7.81	7.11
101103661	TMEM9	mRNA	28.91	27.55	23.56	25.77	27.15	20.69	25.75	19.75	23.23	22.28	22.14	26.97	21.48	24.73
101103662	NENF	mRNA	48.81	52.14	53.9	51.67	40.29	42.35	49.51	40.79	49.6	46.97	46.11	43.02	43.91	43.56
101103665	TK2	mRNA	8.28	10.29	7.78	10.69	8.33	6.97	9.27	8.61	11.58	9.15	8.04	9.15	8.63	8.65
101103667	CWF19L2	mRNA	3.4	3.89	4.09	3.76	3.72	3.08	4.11	3.06	4.62	3.58	3.63	3.49	5.58	3.94
101103677	AZI2	mRNA	29.57	35.97	29.33	26.38	31.16	25.66	31.67	27.85	30.27	25.57	32.74	27.48	26.62	29.44
101103680	RNF8	mRNA	6.03	5.91	6.36	5.87	6.47	4.44	6.07	5.47	5.6	5.48	5.07	4.71	5.84	4.44
101103683	IRF7	mRNA	10.05	17.52	13.15	8.86	6.72	3.44	4.25	3.28	13.75	2.93	2.71	3.72	3.82	3.68
101103685	SART1	mRNA	10.14	10.92	9.42	8.93	8.35	8.15	8.94	8.53	10.28	7.44	8.01	9.03	8.93	7.8
101103686	B4GALT3	mRNA	7.2	9.72	10.01	7.48	7.64	7.77	7.26	9.55	10.58	8.2	7.56	8.88	7.15	8.13
101103688	RIOX2	mRNA	5.98	7.35	6.88	5.73	5.52	8.76	5.58	5.49	6.12	3.8	6.46	4.45	5.91	4.24
101103689	DCUN1D1	mRNA	15.12	16.2	13.81	13.59	13.91	11.4	12.42	10.52	14.2	13.31	12.26	13.88	14.49	13.59
101103690	NDUFV2	mRNA	37.04	39.74	32.32	27.51	34.76	27.03	34.06	32.44	33.89	32.9	37.42	36.03	32.63	30.65
101103692	POLR3E	mRNA	3.34	3.83	4.8	3.02	3.11	5.12	2.88	2.38	3.3	2.3	2.46	2.32	2.38	2.2
101103693	GNAI3	mRNA	23.59	24.36	24.34	22.82	20.98	20.91	22.22	19.25	24.74	21.86	21.7	20.77	23.24	18.69
101103694	PRR14	mRNA	9.54	13.16	9.58	10.64	9.85	10.53	8.38	9.61	12.97	9.93	9.09	10.19	9.78	9.02
101103697	AQP7	mRNA	91.31	111.13	124.63	90.32	66.58	52.83	84.59	72.83	112.48	65.43	10.41	63.48	74.67	6.25
101103699	CXHXorf38	mRNA	2.97	3.63	2.86	3.66	3.19	2.5	3.56	3.02	3.97	3.66	2.93	3.18	3.43	3.07
101103700	TUBGCP5	mRNA	2.4	2.35	2.09	2.44	2.29	1.82	2.66	1.84	2.26	2.41	1.69	2.27	2.49	2.16
101103701	PHACTR4	mRNA	9.04	8.76	7.35	6.88	6.71	5.19	6.59	6.67	6.42	6.97	7.16	7.76	7.11	7.02
101103706	ZNF79	mRNA	6.09	4.55	5.83	5.26	5.64	6.11	4.83	4.84	4.93	3.71	5.19	4.99	4.2	3.62
101103709	ZBTB39	mRNA	3.1	3.62	2.72	2.6	3.07	2.93	2.34	2.48	2.55	2.26	2.65	2.24	2.71	2.19
101103711	NELFB	mRNA	11.44	14.07	10.77	13.43	13.02	9.94	11.75	10.22	13.03	10	10.5	11.42	9.91	10.97
101103712	CD8B	mRNA	1.81	5.66	2.34	2.2	1.51	2.19	1.54	2.89	4.98	3.12	2.69	3.03	4	1.78
101103714	LOC101103714	mRNA	2.04	2.08	1.69	1.84	1.65	1.09	2.08	1.23	1.96	1.52	1.67	1.69	1.99	1.75
101103716	CHN2	mRNA	22.75	19.67	17.1	17.89	18.82	17.28	18.29	20.03	27.05	21.91	22.8	17.08	20.55	17.7
101103718	ARMC10	mRNA	20.28	17.5	19.12	15.42	17.3	14.29	18.09	14.56	12.31	13.02	12.94	14.89	15.57	15.51
101103719	NFIX	mRNA	18.95	16.78	16.78	19.45	18.26	14.12	14.46	17.21	12.56	19.49	22.1	21.35	15.08	16.89
101103725	RBM23	mRNA	13.08	16.37	12.92	12.34	14.7	11.64	11.6	11.43	12.49	12.72	13.22	15	15.68	9.49
101103726	LOC101103726	mRNA	8.59	5.97	5.83	8.4	6.89	6.83	6.7	7.23	7.22	6.98	6.18	7.41	6.12	10.96
101103728	MINDY2	mRNA	2.15	1.69	1.69	1.37	1.78	1.3	1.79	1.18	1.95	1.78	1.87	1.72	1.96	1.4
101103732	UST	mRNA	2.67	2.02	2.44	2.18	2.9	2.82	1.7	2.14	3.42	1.3	1.39	2.09	1.5	1.83
101103734	RNF19A	mRNA	5.98	7.51	6.56	6.02	5.16	5.61	5.82	5.59	5.88	4.77	5.96	5.76	4.92	3.92
101103737	SMG8	mRNA	3.21	2.88	3.75	3.11	3.32	3.35	2.67	2.68	2.98	2.02	2.97	2.6	2.92	1.98
101103738	WRAP53	mRNA	4.86	6.29	5.34	4.46	4.7	4.49	4.27	4.69	6.43	5.47	4.4	4.31	4.97	4.39
101103740	RILP	mRNA	5.65	8.28	4.28	3.63	4.68	3.38	4.75	4.86	4.93	5.82	5.5	6.68	5.21	4.19
101103741	METRNL	mRNA	11.7	13.45	12.95	14.86	10.42	8.61	8.48	8.34	14.95	9.35	12.8	7.51	10	8.49
101103746	PLAGL2	mRNA	2.04	2.24	2.48	2.28	1.94	2.15	1.73	1.96	1.99	1.94	2.25	2.29	2.36	1.85
101103747	NXT1	mRNA	3.62	4.59	2.78	4.25	3.99	2.85	3.96	3.44	5.04	3.92	3.5	2.98	4.21	2.61
101103748	ATXN1L	mRNA	4.4	5.05	3.77	3.94	4.48	3.5	4.16	3.35	3.64	3.31	3.36	3.61	3.68	3.12
101103753	ADM	mRNA	8.22	9.63	11.03	13.07	6.94	6.67	9.86	6.79	14.17	6.9	5.67	11.48	12.77	8.83
101103758	BBS12	mRNA	4.97	3.57	3.9	5.41	4.73	3.2	3.89	5.41	5.78	3.25	6.32	3.73	5.04	5.06
101103759	KDM2B	mRNA	8.31	8.17	5.79	7.71	8.93	5.41	10.53	7.4	9.27	9.45	7.25	8.45	9.39	9.8
101103760	TSPAN3	mRNA	80.8	70.81	77.02	73.72	78.18	59.01	70.34	61	55.01	57.35	55	63.04	59.03	69
101103765	MKRN2	mRNA	8	9.81	7.31	7.23	7.07	8.24	8.27	7.16	9.69	7.68	7.56	8.86	8.29	6.58
101103769	TRMT112	mRNA	42	44.47	39.4	46.93	43.32	33.51	39.18	36	40.67	31.85	36.75	34.44	30.97	41.89
101103774	DSEL	mRNA	2.2	2.12	2.37	1.76	1.87	2.06	1.74	1.28	1.97	1.09	1.71	1.95	1.39	1.32
101103778	GLYR1	mRNA	19.33	23.47	21.47	19.19	17.56	21.39	17.81	17.14	19.49	15.94	18.27	17.79	17.8	14.32
101103782	SARAF	mRNA	50.18	54.56	64.92	65.96	60.07	64.47	49.23	57.19	55.84	56.85	54.68	47.58	42.83	43.56
101103783	RPL15	mRNA	116.51	104.39	119.75	124.21	114.59	97.75	134.18	105.25	97.02	100.18	88.79	91.86	86.54	100.63
101103789	AGFG1	mRNA	12.33	12.2	14.2	14.78	11.43	14.97	11.08	11.69	12.95	10.37	10.99	11.2	12.22	10.64
101103795	PUM2	mRNA	15.1	13.47	10.23	12.93	13.2	10.33	13.45	11.23	11.93	13.4	11.13	12.33	10.32	11.35
101103797	USP39	mRNA	8.08	7.58	8.88	7.89	7.37	8.52	7.22	7.36	8.47	6.28	6.91	7.32	7.6	5.59
101103798	FKBP11	mRNA	49.61	46.16	44.55	49.85	91.79	69.07	44.73	42.48	60.98	57.84	49.43	64.97	71.51	56.31
101103799	PLA2G6	mRNA	2.04	2.57	1.77	2.07	1.83	1.73	1.71	1.64	1.95	2.01	1.66	1.95	1.99	1.58
101103800	ROCK2	mRNA	3.9	4.7	4.73	3.53	3.4	3.57	3.7	3.02	4.42	3.36	2.84	3.19	2.95	2.75
101103801	ACSS3	mRNA	57.8	51.42	66.36	55.76	64.24	57.81	64.07	60.19	46.07	55.59	64.04	54.61	54.2	56.94
101103804	ABCF2	mRNA	7.89	10.17	11.33	9.11	7.86	12.16	7.29	8.13	10.87	6.75	8.05	6.69	7.06	6.02
101103806	2022-03-02	mRNA	14.48	16.19	11.68	16.51	13	11.8	12.88	14.51	14.64	14.4	13.27	13.13	13.14	11.66
101103808	HNRNPAB	mRNA	47.96	66.28	80.26	56.79	55.06	89.19	52.68	53.64	89.17	47.67	56.61	45.35	52.13	39.78
101103809	DDX46	mRNA	7.79	9.08	6.48	7.66	7.8	5.92	7.05	6.84	8.75	9.64	7.24	7.8	8.82	7.12
101103810	ATP13A1	mRNA	10.04	12.21	11.06	9.65	10.44	11.6	8.79	10.57	13.44	8.82	10.35	9.02	8.7	8.44
101103813	GSTCD	mRNA	5.67	4.1	2.82	3.18	2.86	2.29	2.73	2.23	3.05	4.32	2.69	2.63	3.03	2.78
101103814	OCIAD2	mRNA	2.33	19.22	6.29	1.57	29.94	11.05	39.87	3.15	6.09	7.66	2.58	2.56	20.98	3.76
101103816	C7H15orf61	mRNA	3.92	3.5	4.12	1.97	3.51	3.31	2.64	2.15	3.47	3.38	3.57	2.75	3.77	2.66
101103817	DPH6	mRNA	6.88	7.05	5.24	5.3	4.71	5.57	6.55	3.67	3.87	4.2	4.14	4.2	4.57	3.7
101103818	MAP4K5	mRNA	2.8	2.48	2.24	2.02	2.48	2.99	1.99	1.64	2.58	2.06	2.08	2.14	1.98	1.51
101103823	TOB1	mRNA	34.23	34.24	27.44	23.83	35.79	26.9	25.66	21.89	20.02	23.64	32.41	25.86	28.48	27.7
101103824	FTSJ3	mRNA	4.75	4.75	7.21	3.94	4.55	7.77	3.59	4.51	5.11	3.37	3.72	3.07	3.99	2.66
101103829	NOP56	mRNA	24.39	31.42	36.03	26.95	28.54	38.39	24.34	27.87	39.05	26.27	31.16	25.37	30.56	21.87
101103830	TTI1	mRNA	1.44	2.34	1.52	1.55	1.8	1.85	1.32	1.93	1.82	1.55	1.86	2.11	1.31	1.91
101103833	KLHL36	mRNA	3.59	4.73	2.74	2.67	3.28	3.1	3.24	2.36	2.32	2.32	2.27	2.04	2.08	2.05
101103834	FTL	mRNA	5090.16	5637.96	3034.54	4310.45	5209.07	2989.45	4757.61	3306.02	5176.8	4036.63	5528.86	3851.28	5069.68	3505.97
101103835	RBM42	mRNA	27.67	35.36	28.75	30.35	27.26	29.79	26	27.33	33.78	25.35	29.48	26.71	25.97	23.56
101103837	ABTB2	mRNA	4.74	5.79	3.75	4.48	4.75	5	3.92	3.82	4.26	3.07	3.91	3.36	3.01	3.67
101103839	ATG16L2	mRNA	3.81	4.08	2.67	3.11	3.57	2.73	3.51	2.77	3.15	3.22	2.74	2.86	3.36	2.64
101103841	RPL37	mRNA	520.16	492.35	466.9	561.93	648.97	471.31	529.19	573.97	731.67	689.95	666.99	534.11	647.92	581.07
101103845	CINP	mRNA	17.42	27.53	10.74	29.79	16.22	21.07	14.49	21.91	19.96	13.37	25.97	14.08	19.03	21.89
101103849	NOL7	mRNA	22.01	26.22	25.37	24.56	24.96	22.41	23.56	21.88	25.36	22	24.27	24.02	22.94	20.3
101103855	C1H1orf54	mRNA	3.4	5.64	4.55	2.03	4.15	4.58	3.87	3.77	6.97	5.54	3.29	4.49	5.48	3.59
101103858	CCT3	mRNA	62.99	61.71	76.03	49	50.89	63.61	50.47	48.87	61.63	44.6	51.14	60.01	47.89	44.54
101103859	KCNIP2	mRNA	1.76	2.4	1.33	1.79	1.84	1.2	2.11	1.99	1.99	2.31	1.51	2.77	2.32	2.82
101103864	STUB1	mRNA	54.18	60.62	49.3	59.18	54.07	48.06	57.62	55.91	58.53	58.36	61.86	60.83	55.46	57.57
101103867	MB21D2	mRNA	7.15	6.92	6.93	8.44	7.18	4.3	7.99	3.6	7.34	6.89	7.54	7.66	8.19	7.29
101103870	AGPAT5	mRNA	2.9	3.28	2.1	2.2	1.86	2.06	2.46	1.72	1.98	1.9	2.03	2.44	2.41	1.84
101103884	LCLAT1	mRNA	3.68	3.89	3.83	2.61	3.19	3.54	3.13	2.48	3.32	2.16	2.7	2.42	2.55	2.14
101103885	YIPF4	mRNA	15.29	11.41	14.94	9.14	12.23	12.59	10.95	11.9	12.4	10.67	11.45	11.19	10.6	10.4
101103886	PRR13	mRNA	72.94	93.83	76.01	74.39	66.15	59.07	71.34	64.27	80.7	66.28	70.1	75.1	79.37	64.5
101103889	ERBB3	mRNA	40.71	32.36	21.08	39.78	33.07	17.87	36.82	29	26.73	32.14	31.83	29.41	24.02	35.56
101103892	SMIM3	mRNA	7.99	3.8	9.85	3.19	7.98	8.48	3.93	6.31	6.22	3.15	2.78	5.18	2.71	2.25
101103896	DHX15	mRNA	12.02	13.61	17.54	12.19	12.61	16.33	11.32	13.84	15.51	12.59	14.23	13.25	13.98	9.97
101103897	AFM	mRNA	62.47	59.89	62.4	63.95	79.77	72.63	66.48	67	82.06	71.48	74.62	73.65	78.67	97.68
101103898	LYAR	mRNA	4.06	5.14	4.4	4.86	4.25	4.22	5.07	5.06	5.52	5.34	5.72	5.66	5.24	3.75
101103903	ATAD2	mRNA	2.46	2.17	2.2	2.34	2.73	1.58	1.98	1.71	2.88	1.95	2	2.46	2.36	2.11
101103904	RNF219	mRNA	2.29	2.06	1.94	1.69	1.82	1.51	2.18	1.8	2.48	2.12	1.99	2.15	2.73	1.37
101103905	SLC13A5	mRNA	30.19	16.13	33.95	17.96	24.38	33.98	5.57	46.03	22.29	11.24	7.53	9.01	8.66	18.33
101103906	LOC101103906	mRNA	11.25	13.65	10.44	11.18	15.66	10.11	8.16	8.21	8.52	12.1	15.18	9.75	15.04	12.38
101103907	ST6GALNAC2	mRNA	3.15	5.95	4.29	3.85	3.99	3.86	3.68	2.08	4.14	2.72	2.84	2.21	4.05	2.84
101103910	RER1	mRNA	86.93	100.94	86.66	75.48	87.89	88.06	81.56	67.92	80.21	66.03	77.45	64.05	80.52	64.84
101103911	ADIPOR1	mRNA	23.06	25.69	23.08	21.84	19.9	23.9	18.55	18.16	20.57	16.71	20.46	18.69	17.02	16.81
101103912	SLC30A1	mRNA	26.97	26.84	41.51	20.33	27.15	32.47	19.29	22.17	31.72	17.97	19.66	14.1	18.05	12.09
101103913	PMEPA1	mRNA	5.45	5.88	3.78	4.45	6.04	5.79	3.97	3.3	4.15	3.16	4.23	4.19	3.85	2.9
101103918	DDX6	mRNA	17.62	18.45	18.18	15.38	15.73	18.37	16.95	16.77	16.62	13.3	14.21	15	14.18	11.7
101103920	MRPL48	mRNA	15.13	17.47	14.31	13.46	14.62	16.17	13.58	9.66	15.25	13.99	13.91	11.67	13.26	12.89
101103923	PANK3	mRNA	10.25	6.34	7.34	8.84	9.9	5.1	6.99	6.27	6.43	7.2	8.92	8.2	5.83	7.32
101103925	SFI1	mRNA	1.91	1.78	1.61	1.89	2.76	1.08	2.04	1.64	2.61	2.16	1.84	2.97	1.89	2.09
101103928	ADSSL1	mRNA	7.82	6.08	5.22	7.19	5.7	6.28	6.13	4.66	5.19	6.36	5.75	5.36	5.15	7.87
101103930	APOBEC2	mRNA	2.26	2.08	1.86	2.09	1.97	1.32	1.77	1.85	1.86	2.11	2.1	1.85	2.57	2.29
101103935	RASSF7	mRNA	8.14	12.29	9.98	9.82	9.72	8.57	8.67	10.67	11.81	11.34	10.41	10.27	10.43	9.73
101103936	RPAP2	mRNA	4.27	4.41	4.03	4.16	4.43	4.12	3.11	3.03	3.49	2.94	3.64	3.77	3.49	3.26
101103938	TNKS2	mRNA	3.96	4.51	5.06	4.12	3.97	4.8	3.5	4.02	4.28	3.87	3.78	4.2	3.44	2.95
101103940	PPP4R1	mRNA	4.48	5.34	5.66	4.66	5.23	4.81	4.63	4.26	5.4	4.12	4.32	5.24	3.97	4.13
101103943	FBRS	mRNA	8.33	11.43	9.61	8.13	7.61	10.35	6.7	7.1	9.02	6.19	7.46	7.18	6.9	6.3
101103946	COMTD1	mRNA	9.53	12.86	12.23	6.43	9.93	10.57	7.96	6.98	6.71	5.96	6.62	8.83	8.29	6.87
101103947	LOC101103947	mRNA	413.73	7.22	273.92	1138.36	532.19	1426.13	537.5	155.3	1487.35	339.72	417.42	438.25	415.99	186.53
101103948	NFX1	mRNA	16.33	13.59	16.32	15.92	15.59	15.14	15.19	11.82	13.2	13.54	14.09	15.03	14.95	13.74
101103949	XPA	mRNA	7.37	4.89	5.07	6.24	4.61	5.42	7.37	5.59	4.08	4.94	4.58	4.88	5.73	4.54
101103950	CCDC115	mRNA	30.13	37.4	30.8	26.34	35.79	26.53	36.41	25.06	26.34	31.89	26.48	32.56	32.31	23.99
101103952	MED18	mRNA	4.31	3.45	3.18	4.23	3.37	2.8	2.67	3.42	3.35	3	3.53	2.81	3.02	3.97
101103960	TBC1D8	mRNA	5.58	6.87	5.27	4.6	5.09	4.01	5.91	3.93	6.89	3.84	3.87	4.43	4.31	4.31
101103963	GPR182	mRNA	7.35	10.92	5.72	5.38	4.78	8.16	5.04	6.65	6.4	6.53	6.39	5.73	5.36	4.88
101103965	LOC101103965	mRNA	17.58	28.69	23.03	15.03	10.02	6.12	6.96	3.73	17.66	5.1	4.4	5.61	6.77	5.55
101103966	DERA	mRNA	30.71	24.95	32.93	17.17	24.91	23.16	17.68	27.01	16.46	25.73	25.34	20.49	21.88	25.66
101103972	TAX1BP1	mRNA	23.9	25.75	20.01	21.93	21.77	21.63	22.32	22.88	17.81	23.59	21.78	20.4	20.97	18.59
101103973	LOC101103973	mRNA	3.51	3.34	3.15	2.69	1.92	3.2	2.22	3.4	3.42	4.15	4.6	4.91	3.15	4.34
101103979	BTC	mRNA	3.27	3.3	4.69	2.18	4.25	1.81	2.48	4.35	2.03	2.3	1.89	5.78	2.9	3.49
101103980	TMOD3	mRNA	2.81	4.33	3.57	2.75	2.75	3.03	3.04	3.28	5.03	2.85	3.03	2.58	3.17	2.72
101103981	ACOT6	mRNA	20.53	8.15	8.33	13.9	15.53	11.98	11.52	15.16	9.37	20.37	8.26	19.4	15.72	26.74
101103985	COQ3	mRNA	7.02	7.03	6.6	6.33	6.24	5.27	6.76	6.09	5.44	5.24	5.11	6.66	6.24	5.22
101103987	MTRF1L	mRNA	6.34	6.24	6.53	7.05	5.83	6.71	6.74	5.23	5.88	5.52	5.98	5.64	5.3	5.4
101103988	ZC3H12D	mRNA	2.27	3.22	1.79	1.71	2.3	1.18	1.33	1.37	2.65	2.11	2.32	1.76	2.38	1.61
101103995	MIEN1	mRNA	6.89	12.84	9.42	6.4	7.08	9.51	7.26	6.82	13.82	7.01	7.59	8.97	9.23	7.19
101103996	B3GNTL1	mRNA	2.1	2.19	2.29	1.73	1.4	1.56	1.18	1.2	1.11	1.27	1.65	1.83	1.78	1.83
101103998	MXRA8	mRNA	11.37	10.96	10.58	11.63	8.35	11.97	8.15	8.06	8.81	6.88	7.55	6.83	8.14	7.4
101103999	PIP4K2A	mRNA	6.01	8.64	7.42	5.86	5.06	6.65	4.97	4.88	7.13	4.63	4.86	4.69	5.31	3.75
101104000	POFUT1	mRNA	5.39	5.3	5.83	4.8	5.52	5.43	4.48	3.98	5.22	4.32	5.79	5.4	5.37	4.94
101104002	AP1G1	mRNA	9.81	12.45	11.04	11.25	10.66	12.37	10.77	10.17	10.94	8.95	10.35	10.48	10.56	9.39
101104007	SWAP70	mRNA	7.43	9.35	6.15	5.33	8.35	4.43	6.53	5.63	8.96	7.23	4.8	7.06	6.92	3.49
101104011	DOCK2	mRNA	2.16	2.73	2.27	1.36	1.56	1.91	1.79	2.11	3.02	1.97	1.33	1.67	2.94	1.22
101104013	P2RX4	mRNA	65	73.16	89.07	38.81	52.31	72.84	60.04	24.39	46.1	15.82	24.74	20.31	22.3	20.99
101104014	BAZ1A	mRNA	3.36	5.2	5.57	3.04	3.06	6.79	3.45	2.69	6.47	2.24	2.32	2.73	2.68	1.59
101104015	OGG1	mRNA	2.2	2.36	2.14	2.39	2.65	1.69	2.28	2.06	2.35	2.31	2.16	2.72	2.43	1.97
101104016	NICN1	mRNA	9.23	13.56	8.42	8.46	8.64	7.02	8.55	6.55	9.86	8.02	7.95	8.62	9.66	9.1
101104017	TSEN2	mRNA	2.22	3.59	2.46	2.55	2.58	2.03	2.19	1.73	3	1.97	2.12	2.74	1.91	1.83
101104019	DHX16	mRNA	7.25	6.49	6.51	6.63	7.06	6.18	5.6	7.81	7.75	6.46	6.84	5.93	6.35	6.14
101104022	FGGY	mRNA	20.63	21.86	22.7	31.66	25.69	14.05	32.73	36.69	19.43	33.97	26.9	36.96	35.23	29.61
101104023	RASGRP2	mRNA	2.63	3.22	2.17	2.76	2.7	3.02	2.63	1.89	3.02	2.75	1.98	2.32	1.81	2.24
101104030	NMD3	mRNA	16.81	19.11	18.64	15.86	14.88	22.71	13.9	14.81	18.35	13.84	15.06	18.66	12.89	14.15
101104031	ROGDI	mRNA	14.24	14.05	13.11	13.29	17.1	13.19	9.09	8.2	8.97	12.11	13.29	15.82	13.42	13.01
101104032	ZNF646	mRNA	2.12	2.14	2.14	2.02	2.17	1.95	1.89	2.19	1.94	1.76	1.88	1.73	1.84	1.77
101104033	PCOLCE	mRNA	59.88	72.76	58.93	63.11	65.49	50.61	65.97	58.12	63.08	61.09	57.24	69.15	52.46	56.61
101104034	PPL	mRNA	13.92	20.61	16.14	17.55	16.2	15.54	13.29	24.97	15.86	20.27	8.61	15.39	15.46	16.34
101104037	DDX21	mRNA	4.32	5.16	7.29	4.43	3.8	9.12	4.43	5.74	7.27	3.81	4.24	4.16	4.74	3.87
101104038	CLN8	mRNA	28.15	35.81	26.44	24.6	22.16	24.45	22.89	31.12	31.25	26.99	26.35	30.42	18.84	21.34
101104039	LEPROTL1	mRNA	11.95	13.92	13.67	12.13	13.51	12.32	11.77	10.57	13.31	10.96	9.81	11.46	11.73	10.41
101104041	LOC101104041	mRNA	1.88	2.19	1.84	1.89	2.17	1.71	2.36	1.56	1.57	2.2	2.2	2.15	2.3	2.51
101104043	ARHGEF6	mRNA	11.89	11.27	13.63	10.11	14	15.21	10.76	8.86	11.53	9	11.64	9.43	11.89	12.66
101104046	LOC101104046	mRNA	12.63	14.78	13.33	11.94	10.34	11.81	13.05	6.72	8.29	5.44	8.81	4.6	5.07	7.89
101104048	NANS	mRNA	14.92	21.93	18.01	19.38	24.93	36.66	15.5	27.5	42.49	34.68	31.76	25.58	26.4	26.06
101104050	LOC101104050	mRNA	15.52	16.96	19.19	17.8	18.06	16.06	13.91	11.47	15.3	11.52	11.73	13.29	13.77	13.19
101104058	NUB1	mRNA	25.4	28.47	27.73	23.86	24.06	24.6	26.12	24.94	23.02	23.47	23.53	23.12	22.21	23.26
101104060	SNAP47	mRNA	1.94	2.63	2.72	1.84	3.01	2.76	1.88	2.09	2.78	1.12	2.01	1.72	1.73	1.44
101104061	HNRNPM	mRNA	43.52	47.27	48.66	35.8	43.33	51.44	36.86	38.38	46.92	30.35	35.76	30.61	34.78	28.08
101104062	HINT1	mRNA	30.91	36.54	73.02	31.84	63.65	38.76	44.72	32.18	34.52	44.15	82.63	42.89	49.02	35.63
101104063	C5H5orf24	mRNA	6.78	6.61	6	5.3	6.06	5.17	6.13	4.52	5.93	5.22	4.75	5.16	5.48	4.41
101104064	GMIP	mRNA	5.36	6.48	4.68	3.35	4.63	4.58	3.95	4.35	8.03	3.56	2.72	4.48	5.07	2.43
101104065	KANK3	mRNA	3.93	3.94	3.38	3.01	3.4	4.57	2.71	3.31	4.04	2.93	2.9	2.69	3.29	2.52
101104068	SRP19	mRNA	14.14	19.38	15.43	14.69	14.77	24.12	12	17.64	26.29	11.86	12.67	13.43	14.87	12.5
101104069	MAP2K5	mRNA	9.91	9.5	10.04	8.69	9.54	9.52	8.9	8.63	7.77	9.26	9.48	8.65	7.52	7
101104073	KLF10	mRNA	25.9	21.67	20.31	14.91	20.2	15.41	13.89	14.72	22.42	13.56	24.24	5.88	7.54	9.28
101104076	PSMC5	mRNA	53.48	66.2	60.9	59.4	61.38	61.56	57.38	51.63	65.36	56.32	67.63	56.69	60.83	50.46
101104078	PGAP3	mRNA	3.56	3.63	4.11	3.5	3.55	3.22	3.4	2.58	2.83	3.01	2.77	3.3	3.02	2.74
101104079	CST3	mRNA	300.78	283.89	381.16	266.51	415.76	292.44	284.21	336.9	399.35	298.69	240.66	385.97	346.53	346
101104080	IDH3B	mRNA	64.58	68.02	69.28	62.39	67.48	61.15	60.9	66.61	58.81	59.13	70.36	67.39	62.93	54.8
101104081	RPRD1B	mRNA	11.13	12.4	11.24	10.02	10.44	13.32	9.11	10.06	10.29	8.94	10.16	8.95	8.34	8.27
101104085	RUVBL2	mRNA	7.92	8.59	8.08	7.91	7.57	8.75	6.58	6.04	11.6	8.37	7.73	7.57	7.83	8.24
101104086	KMT2B	mRNA	5.75	6.26	5.78	5.2	5.06	5.2	4.95	4.51	5.48	4.63	4.72	4.6	4.15	3.85
101104087	ZNF614	mRNA	2.51	2.62	2.54	1.88	2.25	2.83	2.42	2.08	2.07	1.81	1.92	2.06	2.39	1.75
101104088	ALKBH8	mRNA	1.67	2.06	2.45	1.87	2.2	1.99	1.7	1.54	1.88	1.67	2.05	1.64	2.03	1.66
101104089	LOC101104089	mRNA	6.03	6.29	6.45	8.04	7.45	7.86	9.38	11.17	10.34	9.79	8.92	11.26	8.33	4.82
101104091	CWC27	mRNA	3.69	3.19	2.78	3.59	3.33	2.73	1.87	2.77	3.07	3.49	3.47	3.04	3.53	2.44
101104092	TTC33	mRNA	4	3.72	3.43	3.35	3.66	2.61	3.39	3.42	3.21	3.38	2.94	3.21	3.13	3.02
101104099	SIRT5	mRNA	10.04	12.06	8.87	8.05	9.64	6.83	8.72	10.7	9.11	8.93	8.68	17.34	13.25	9.62
101104102	MKNK1	mRNA	8.61	10.23	13.32	6.96	8.31	12.39	6.66	6.53	8.48	7.15	8.13	7.09	6.13	4.24
101104103	ADGRL2	mRNA	5.65	5.52	6.02	5.92	5.47	6.14	5.45	4.71	5.6	6.17	5.15	5.59	6.46	6.05
101104105	MRPS21	mRNA	17.02	17.57	15.23	16.8	14.13	15.12	17.78	16.13	15.12	13.77	13.88	15.69	17.09	15.62
101104107	MYOF	mRNA	2.41	4.03	2.7	1.9	2.22	1.71	2.06	2.28	3.94	1.45	1.92	2.44	2.72	1.44
101104108	NDUFS2	mRNA	125.25	110.34	132.66	109.31	119.2	127.47	105.22	134.03	110.21	118.39	136.33	120.14	116.57	110.56
101104109	ENO4	mRNA	13.07	12.3	5.75	12.18	5.36	6.07	9.62	8.43	6.07	5.55	13.18	4.07	15.61	4.96
101104113	ENOSF1	mRNA	36.85	40.13	34.07	40.44	24.94	28.48	29.92	31.94	30.02	45.3	40	44.8	53.25	50.31
101104116	JMJD8	mRNA	25.48	25.31	24.27	20.25	25.16	21.07	19.22	17.06	23.3	15.85	22.1	17.63	17.02	13.85
101104121	SEMA4D	mRNA	9.05	4.14	2.05	9.06	6.81	2.36	5.24	5.2	9.24	6.86	8.08	9.52	13.53	10.73
101104124	USP9X	mRNA	11.45	13.98	12.91	12.82	12.1	13.51	10.86	12.86	13.76	12.61	14.03	13.26	12.68	10.16
101104125	CCDC22	mRNA	3.58	4.1	3.44	3.08	3.31	3.11	3.17	3.21	3.94	2.91	2.71	2.67	2.96	2.68
101104126	FUNDC2	mRNA	8.84	12.44	9.82	7.93	10.63	13.51	8.38	10.31	15.18	10.2	8.47	9.45	8.34	6.11
101104128	USP48	mRNA	5.39	5.76	6.32	5.32	4.86	5.3	5.04	5.82	6.33	5.05	5.65	5.94	5.64	4.68
101104137	LOC101104137	mRNA	12.24	12.74	12.55	13.22	12.14	20.09	8.9	13.28	15.28	8.61	13.57	10.93	11.89	9.55
101104139	SP1	mRNA	5.92	6.39	5.54	5.44	5.02	5.03	5.18	5.57	6.56	6.77	5.65	5.84	5.21	4.84
101104141	SMYD5	mRNA	3.03	5.1	3.85	4.28	3.13	4.64	3.93	3.13	6.19	3.16	2.65	3.57	2.89	2.29
101104143	DUS4L	mRNA	3.92	4.75	3.93	3.31	4.16	3.91	4.04	3.42	3.87	3.68	4.42	3.47	3.57	3.28
101104144	IMPDH1	mRNA	2.76	4.64	3.51	2.36	3.94	2.43	2.69	2.23	2.92	2.61	2.4	2.17	1.92	2.3
101104145	GADD45GIP1	mRNA	10.32	12.4	9.09	7.53	10.95	8.09	9.85	10.62	12.16	10.68	10.74	8.76	10.33	12.27
101104149	ZNF672	mRNA	2.22	3.29	3.13	3.04	2.35	2.6	2.94	2.69	3.19	2.96	2.93	3.38	3.84	2.88
101104150	SOD3	mRNA	26.49	38.88	35.59	41.47	24.8	7.31	32.28	26.24	19.4	57.55	15.64	40.8	39.62	29.88
101104152	TMEM128	mRNA	26	29.01	26.23	25.61	25.22	21.17	29.36	16.51	19.43	15.52	18.15	18.91	21.6	18.56
101104158	TBC1D31	mRNA	3.38	2.82	3.29	3.69	3.12	2.35	3.44	2.57	3.52	3.74	3.87	4.05	3.18	2.92
101104159	RBM26	mRNA	5.99	6.54	5.25	4.96	5.71	5.24	5.51	5.4	5.82	5.81	4.82	6.58	6.5	5.28
101104160	TNFAIP1	mRNA	8.2	11.15	8.48	7.29	7.56	8.91	6.72	6.83	10.17	6.16	6.66	6.86	7.36	5.48
101104161	MED31	mRNA	12.72	13.5	12.87	11.44	14.56	11.5	9.96	12.39	11.33	14.2	13.2	12.21	11.57	11.49
101104164	CD300H	mRNA	6.22	5.32	4.1	2.27	3.56	3.57	4.38	4.28	6.6	3.81	3.31	4.26	4.7	3.38
101104165	LOC101104165	mRNA	446.98	419.89	401.59	420.64	376.13	360.2	439.05	381.14	359.09	499.91	600.3	514.93	548.42	382.47
101104166	GNB1	mRNA	43.25	56.53	41.28	38.43	42.37	40.91	36.49	36.68	54.21	37.65	38.3	37.07	40.1	32.17
101104167	KLHL12	mRNA	6.34	6.4	4.41	5.15	6.16	4.73	4.47	5.05	5.05	5.31	5.38	5.07	5.02	4.51
101104169	ZBP1	mRNA	6.01	11.38	7.16	5.96	5.21	3.01	3.1	3.71	7.4	3.74	2.41	4.85	4.83	3.86
101104170	CFAP20	mRNA	12.47	11.06	9.61	11.13	9.73	9.46	10.39	9.15	8.93	9.07	7.73	7.2	8.95	7.56
101104173	LIG1	mRNA	3.58	3.61	3.4	2.83	2.79	1.71	2.37	2.38	2.94	2.3	2.06	2.5	1.54	2.08
101104176	LOC101104176	mRNA	4.04	5.81	4.51	4.18	5.58	4.5	3.28	5.04	5.23	4.31	4.9	4.11	4.48	3.68
101104181	PRR14L	mRNA	2.44	3.13	2.48	1.95	2.31	2.22	2.29	2.07	2.86	2	1.91	2.18	2.53	1.67
101104182	PEX11A	mRNA	8.05	18.69	27.32	9.18	10.59	17.78	14.9	4.54	5.07	3.52	4.37	3.04	3.37	4.05
101104185	OARD1	mRNA	15.38	17.62	17.1	15.44	18.09	16.14	18.46	16.99	15.79	17.94	15.32	15.58	15.85	15.52
101104191	SIGIRR	mRNA	11.36	14.71	16.26	9.66	12.55	12.21	12.21	11.98	10.48	10.59	10.16	16.51	11.92	15.24
101104192	RPL5	mRNA	323.8	296.31	296.99	302.64	330.87	277.9	317	285.95	335.59	299.76	305.59	276.18	306.35	278.86
101104194	IDE	mRNA	14.67	16.81	12.43	11.46	9.51	17.11	12.59	12.58	17.17	10.34	13.42	15.36	19.06	13.05
101104195	RAB31	mRNA	3.17	4.21	3.63	3.25	3.61	3.66	2.97	2.93	5.85	3	2.19	2.06	4.09	2.19
101104197	TFF2	mRNA	39.23	17.48	11.38	51.83	18.29	61.98	31.41	69.35	31.38	77.2	12	148.62	16.6	50.02
101104198	CAPN10	mRNA	3.92	3.61	3.32	3.58	3.52	3.2	3.47	3.23	3.74	3.71	3.93	3.94	2.73	3.5
101104200	CSF1	mRNA	4.41	5.35	2.92	3.25	5.34	2.93	3.08	5.09	5.01	4.81	3.57	3.88	4.37	2.85
101104201	CTF1	mRNA	8.45	16.64	6.45	11.6	6.51	6.77	8.1	8.15	9	14.13	9.52	14.82	10.43	10.42
101104204	ZNF503	mRNA	2.83	2.64	3.29	3.94	3.45	3.61	2.23	3.16	3.1	2.47	2.57	2.99	2.09	2.56
101104205	AMBP	mRNA	4399.5	3898.26	3539.98	3592.03	4065.97	3298.61	4409.55	3639.55	3700.41	3694.46	3707.36	3830.89	3505.56	4032.38
101104206	NCBP1	mRNA	8.07	8.88	7.63	6.57	7	7.73	6.85	7.19	8.31	6.81	7.72	6.45	6.35	5.41
101104207	IMP4	mRNA	35.62	54.43	52.75	33.89	42.37	58.81	33.55	33.44	31.78	22.34	32.23	23.1	21.63	24.03
101104209	DNAJC8	mRNA	23.31	29.66	22.45	24.31	23.78	24.85	24.51	25.73	28.42	25.57	24.23	25.68	24.24	22.72
101104214	TRIM62	mRNA	3.98	5.17	4.17	3.69	3.36	4.02	3.47	3.85	4.02	2.76	3.34	4.28	3.9	3
101104219	RPL31	mRNA	627.14	645.96	610.5	642.33	744.15	606.56	647.16	605.84	860.68	828.49	720.71	676.66	769.08	766.99
101104222	LOC101104222	mRNA	267.62	242.01	272.21	212.86	298.67	224.93	230.6	182.55	298.09	208.83	279.05	218.79	250.86	231.63
101104223	UHRF1BP1L	mRNA	6.53	6.25	5.18	5.73	6.34	4.96	5.84	5.51	5.23	7.32	6.84	7.27	5.8	5.95
101104224	LOC101104224	mRNA	4.61	4.49	4.51	4.47	3.75	3.41	3.86	3.15	3.33	2.92	3.53	3.16	3.1	2.8
101104225	STRAP	mRNA	31.15	33.15	34.63	30.15	33.16	34.17	26.32	30.27	31.04	25.8	27.12	27.01	28.8	24.12
101104227	TMEM184B	mRNA	8.21	10.82	7.47	6.89	6.29	6.09	8.1	4.79	7.55	3.76	3.75	4.7	4.06	2.94
101104231	LOC101104231	mRNA	3.3	4.39	2.28	3.09	3.32	3.57	3.84	4.46	3.23	2.99	2.6	3.15	3.71	2.51
101104233	CLK4	mRNA	24.56	24.1	17.33	23.91	23.01	14.54	26.24	16.05	18.36	20.49	16.49	25.18	26.83	25.58
101104236	FAM170A	mRNA	1.79	2.31	1.76	2.05	2.07	1.86	1.8	1.83	1.44	1.56	1.61	1.75	2.13	1.24
101104237	LOC101104237	mRNA	46.51	42.17	25.29	28.09	52.6	38	12.05	23.58	32.83	24.9	37.48	37.24	44	24.56
101104238	INTS12	mRNA	3.52	3.49	2.55	2.69	3.25	2.56	3.38	2.42	2.77	2.16	3.09	3.51	2.93	2.96
101104248	GINM1	mRNA	36.93	29.4	34.67	30.97	37.17	28.76	33.24	25.95	25.61	29.94	24.02	25.86	25.64	26.73
101104249	NCOA2	mRNA	8.64	8.45	7.6	7.03	7.27	8.09	6.57	7.29	7.54	7.73	7.51	7.75	6.76	6.37
101104250	POLR2K	mRNA	7.85	10.23	8.52	7.43	10.19	8.65	8.17	7.61	9.11	7.9	7.04	6.86	9.1	7.47
101104253	YPEL2	mRNA	7.68	8.48	6.04	6.85	10.93	7.03	9.6	7.65	6.89	9.13	7.37	11.47	9.32	7.95
101104257	RAB40B	mRNA	4.93	3.12	2.18	4.97	3.96	1.06	5.17	1.75	3.1	6	3.81	5.83	5.72	3.72
101104259	DVL1	mRNA	6.31	11.39	8.11	9.21	8	7.83	6.6	6.98	8.67	8.74	8.57	9.84	9.41	9.23
101104261	KIF3B	mRNA	2.48	3.31	2.95	2.98	2.55	1.9	2.34	2.61	2.24	3.13	2.46	3.13	2.65	2.04
101104265	ARHGEF1	mRNA	12.49	15.41	11.42	12.66	12.75	9.47	11.48	12.24	14.25	11.7	12.07	13.49	12.52	10.16
101104273	GPN3	mRNA	10.22	10.54	8.81	11.09	10.47	6.78	9.36	6.93	8.6	8.88	9.08	8.42	10.15	7.06
101104275	TASOR	mRNA	4.77	5.2	4.65	4.19	4.8	4.55	4.41	3.77	4.99	3.86	3.88	4.46	4.17	3.7
101104276	AMT	mRNA	18.88	20.32	16.89	17.85	19.35	9.92	19.67	19.48	14.17	22.7	19.9	25.71	23.79	24.03
101104277	MRPS25	mRNA	12.64	14.57	13.7	12.43	13.05	12.59	10.85	11.66	15.1	16.9	15.59	12.09	12.14	11.94
101104278	FYCO1	mRNA	16.61	11.9	18.16	13.56	14.27	15.82	10.61	15.49	17.28	10.46	13.71	10.76	8.22	11.25
101104281	SH3BP4	mRNA	3.57	3.87	3.89	3.02	2.43	5.36	3.84	2.23	3.3	3.32	4.09	4.72	1.4	1.61
101104289	UBN1	mRNA	6.51	9.81	9.76	6.89	7.27	9.4	8.04	7.52	9.08	6.3	6.22	7.1	6.78	6.02
101104290	BCKDK	mRNA	6.21	7.66	7.63	6.92	8.4	7.89	5.03	8.7	8.71	7.18	7.01	7.51	6.55	6.85
101104291	FBXO24	mRNA	1.94	2.71	1.29	1.64	2.23	1.53	1.78	1.58	1.2	2.64	1.68	1.87	2.68	1.53
101104294	VPS26A	mRNA	16.5	18.7	16.76	15.34	15.48	15.65	17.12	14.98	16.37	13.34	14.2	14.25	16.66	12
101104298	UBXN4	mRNA	29.71	38.22	29.32	37.82	32.32	32.03	35.16	33.26	36.41	33.74	33.66	36.89	39.88	33.27
101104305	RAPH1	mRNA	4.31	3.69	8.05	4.58	3.75	7.27	2.4	5.47	3.79	2.65	2.89	3.38	2.3	1.98
101104313	LOC101104313	mRNA	2.88	4.62	2.88	2.62	2.62	1.93	1.85	2.22	3.59	1.31	2.03	2.53	2.44	1.53
101104314	ZNF414	mRNA	19.45	24.43	17.24	20.23	17.14	20.53	14.33	17.02	28.46	18.65	21.18	17.52	16.24	18.03
101104317	ANGPTL4	mRNA	89.05	96.22	87.85	64.48	58.95	83.69	51.1	18.62	41.24	8.6	26.44	13.62	16.88	14.09
101104320	LCORL	mRNA	2.19	2.73	1.39	2.16	1.72	1.29	1.84	1.47	2.01	2.36	1.66	2.02	1.97	1.52
101104323	UBR5	mRNA	3.47	3.47	4.08	3.52	3.5	3.54	3.51	3.42	3.92	3.12	3.35	3.25	2.67	2.63
101104326	SMARCD2	mRNA	19.92	19.59	22.32	16.55	17.88	18.69	12.58	13.72	14.76	13.45	17.74	17.57	18.4	15.06
101104333	CHD6	mRNA	2.74	2.78	1.94	2.49	2.51	1.76	2.63	1.84	1.95	2.34	1.87	2.51	2.4	2.37
101104335	HSPB6	mRNA	13.66	15.68	13.08	14.13	16.33	13.41	12.39	13.91	16.53	15	16.42	16.68	12.59	14.86
101104338	ELF5	mRNA	3.87	8.83	4.32	2.25	6.58	5.32	5.64	3.33	4.02	5.95	7.77	6.28	8.31	7.73
101104341	SLIT3	mRNA	2.78	2.45	2.39	3.08	2.93	2.11	2.97	2.53	4.07	2.74	2.77	3.05	1.69	4.14
101104344	ATP2A2	mRNA	12.41	16.82	22.19	11.91	15.12	35.84	10.06	18.49	24.13	9.76	16.51	11.66	11.45	8.27
101104349	CRTC3	mRNA	4.24	4.98	4.4	3.88	3.92	4.53	3.99	3.1	3.96	3.11	2.84	3.21	2.95	2.83
101104351	ZSCAN16	mRNA	2.49	2.24	1.34	1.29	2.01	1.6	1.46	1.32	1.91	1.68	1.91	1.51	2.07	1.57
101104353	NFKBIL1	mRNA	7.4	9.28	5.97	6.04	4.51	5.08	4.81	4.23	5.59	5.67	5.53	5.49	4.56	4.66
101104354	TMEM126A	mRNA	13.28	16.07	15.83	13.2	17.06	14.61	14.45	12.62	15.55	15.48	13.09	13.44	14.58	15.26
101104355	MOB3C	mRNA	4.44	4.33	5.51	3.22	3.72	4.44	3.5	3.73	3.71	3.55	2.85	2.6	3.42	2.42
101104357	HRAS	mRNA	7.59	12.38	8.29	5.88	8.99	6.91	6.69	8.42	11.55	6.9	9.69	7.37	6.19	4.81
101104358	SHTN1	mRNA	11.92	12.99	12.36	13.01	12.29	10.95	16.56	11.77	16.49	13.33	10.96	20.22	13.84	11.53
101104360	LHPP	mRNA	20.89	24.73	21.4	19.93	15.91	14.6	15.15	22.82	15.46	26.51	28.85	23.76	17.89	19.35
101104361	APOD	mRNA	6.77	5.36	16.31	17.65	9.6	14.87	4.26	5.89	15.4	6.5	2.36	7.41	1.82	1.64
101104362	YES1	mRNA	5.56	6.1	5.47	6.33	5.55	5.64	6.17	5.43	6.07	6.2	5.31	5.53	5.38	4.95
101104366	ADAR	mRNA	15.58	23.73	18.92	13.54	12.6	10.32	10.5	9.78	19.98	8.65	10.15	9.29	11.48	9.52
101104367	BRI3	mRNA	183.11	225.98	167.45	211.23	190.53	151.14	200.59	194.2	226.47	187.7	202.55	181.22	162.61	165.03
101104368	CCDC50	mRNA	3.23	3.62	2.64	3.24	3.22	2.61	3.59	2.51	3.42	3.24	3.12	3.48	3.18	3.11
101104370	CHMP5	mRNA	36.2	34.82	33.46	28.69	36.16	29.87	31.71	25.92	29.25	25.22	26.78	26.79	26.65	24.58
101104372	LOC101104372	mRNA	1.95	1.65	1.71	1.37	1.59	1.44	1.61	1.75	1.65	1.82	1.86	1.36	1.3	1.35
101104374	MTCP1	mRNA	3.82	2.94	2.49	2.49	2.91	1.09	1.64	2.8	3.25	2.82	2.89	2.48	2.74	1.7
101104377	RAP1GAP	mRNA	4.17	4.12	2.18	4.11	2.74	5.06	2.71	8.29	6.74	3.94	2.38	2.27	2.6	2.87
101104383	OTUD3	mRNA	3.32	4.38	3.17	3.55	3.19	3.26	3.14	3.52	3.47	3.28	3.43	3.76	3.31	2.78
101104384	TMEM82	mRNA	24.36	17.81	19.59	13.9	14.97	22.93	15.55	9.4	12.48	7.91	15.83	12.59	7.6	5.72
101104388	SLC30A6	mRNA	4.36	4.45	4.5	4.14	4.23	4.41	4.31	3.82	4.27	3.56	3.9	4.07	4.37	3.2
101104392	PYM1	mRNA	1.96	2.58	2.62	1.66	2.8	2.66	2.53	1.81	2.49	2.51	1.76	1.79	2.52	2.75
101104393	SREBF2	mRNA	29.38	38.02	32.37	29.97	29.25	30.02	29.32	30.86	34.18	36.93	40.25	32.61	29.03	23.08
101104394	BCAP29	mRNA	11.06	14.15	12.05	9.95	10.94	9.91	9.06	7.94	10.1	11.38	9.78	11.67	10.27	10.37
101104396	CALR	mRNA	274.61	299.34	194.02	258.85	472.13	362.87	141.75	275.03	535.37	328.19	458.94	195.52	326.74	282.49
101104397	GPX3	mRNA	361.45	63.72	227.61	1018.59	43.48	675.35	256.36	373.49	186.87	23.64	195.59	184.89	27.19	62.3
101104404	LRP10	mRNA	36.23	40.93	39.56	34.78	31.54	30.76	28.53	30.49	40.5	25.16	27.47	27.57	26.81	22.94
101104405	MNAT1	mRNA	7.54	13.42	9.09	8.37	8.54	6.7	5.88	5.43	10.85	6.07	5.82	6	5.11	5.08
101104407	LOC101104407	mRNA	2.25	2.46	2.85	3.33	2.31	1.58	3.19	1.62	1.46	2.11	1.91	2.34	2.21	2.68
101104408	NSMCE2	mRNA	10.02	11	9.14	11.24	9.89	7.64	7.66	6.41	9.46	8.81	8.4	6.69	10.06	7.18
101104410	SUPT20H	mRNA	21.27	21.88	18.21	18.99	19.89	15.08	16.37	16.99	16.93	19.19	16.35	16.68	18.79	16.23
101104411	TMEM199	mRNA	8.69	9.94	9.96	6.87	9.02	8.46	6.55	6.86	8.59	7.22	6.43	6.55	7.05	6.39
101104412	KIAA0753	mRNA	19.08	16.54	13.39	14.26	22.07	14.91	13.22	15.31	16.95	23.84	21.37	19.92	20.45	25.77
101104415	UBE2T	mRNA	6.08	4.08	5.04	3.41	4.43	4.01	2.5	2.18	6.08	4.22	2.78	3.88	3.64	1.79
101104422	CMTM3	mRNA	9.56	15.09	8.11	6.21	7.51	9.94	6.11	5.71	20.15	6.63	6.48	5.6	9.86	3.68
101104425	PAAF1	mRNA	10.47	11.07	10.39	10.55	11.24	11.53	12.04	8.98	8.67	7.96	10.69	10.24	10.93	11.14
101104430	DEPDC5	mRNA	2.5	2.77	2.67	2.14	2.02	2.49	2.36	1.72	3.07	1.72	2.04	1.96	2.67	1.57
101104433	BRPF1	mRNA	3.15	3.41	3.55	3.09	2.79	2.82	2.77	2.91	3.34	2.55	2.65	2.56	2.87	2.03
101104434	NFYA	mRNA	4	5.95	4.88	3.51	4.15	4.93	4.34	3.53	4.52	2.39	3.16	3.67	3.99	3.35
101104435	MCM3	mRNA	6.23	6.87	7.39	4.04	6.7	2.88	4.26	3.56	5.59	3.18	3.83	3.64	4.23	3.61
101104440	SF1	mRNA	48.7	53.97	51.63	46.92	41.46	55.67	45.02	46.51	48.45	41.8	45.44	45.51	46.03	42.97
101104441	IFITM5	mRNA	5.32	9	5.27	8.39	4.46	6.48	3.93	4.07	4.7	5.2	5.56	2.77	3.11	3.88
101104442	DIPK1A	mRNA	8.34	5.36	7.9	6.49	8.24	9.55	7.89	7.01	8.06	8.57	8.24	8.14	8.86	7.06
101104443	PACS1	mRNA	4.71	5.49	5.01	4.28	3.45	5.15	3.06	3.6	6.65	3.62	3.6	4.1	3.95	2.95
101104444	RHBG	mRNA	59.95	56.41	101.05	68.41	67.88	60.82	62.51	42.57	52.39	63.23	49.8	53.77	46.04	73.72
101104445	HHEX	mRNA	22.94	24.04	31.93	22.63	23.99	23.04	24.13	22.95	35.23	23.28	22.43	23.92	29.18	25.68
101104446	IGSF11	mRNA	13.14	11.93	15.63	8.27	10.51	16.18	12.07	5.89	10.39	7.05	8.92	6.27	8	7.26
101104447	DNAJC19	mRNA	9.37	10.79	8.16	9.25	10.3	7.98	8.85	7.85	7.72	10.38	11.66	9.27	10.82	9.9
101104449	U2SURP	mRNA	4.31	6.1	4.56	4.84	4.63	3.8	5.23	4.76	5.61	4.77	4.3	5.4	5.3	5.2
101104453	STRIP1	mRNA	3.87	5.65	4.91	5.11	3.8	6.33	4.73	4.13	5.76	2.82	3.41	4.15	4.15	3.57
101104457	LRMDA	mRNA	3.08	3.15	2.54	2.09	2.62	3.31	2.97	1.86	2.07	2.82	2.3	2.33	3.05	1.66
101104458	ZNF618	mRNA	2.65	3.87	1.9	2.95	3.26	1.78	2.44	2.08	2.02	2.89	2.65	3.94	4.51	2.82
101104459	TSTD2	mRNA	5.99	6.98	5.62	5.17	6	4.85	5.04	5.79	5.66	4.75	4.86	5.12	4.96	4.59
101104461	LONRF3	mRNA	2.05	3.23	6.18	1.66	2.92	4.84	2.87	2.04	3.39	1.78	2.64	1.86	2.49	1.59
101104463	MTAP	mRNA	12.05	13.7	14.7	14.21	13.75	12.34	13.61	13.16	14.15	16.24	13.72	14.19	14.52	12.36
101104466	RNF19B	mRNA	6.51	7.38	7.28	5.5	5.25	5.97	5.51	6.06	7.9	6.32	4.85	7.09	5.56	4.66
101104469	LDAH	mRNA	10.55	11.63	10.63	10.21	9.43	10.35	9.98	10.95	10.66	10.75	11.56	10.3	9.7	10.17
101104473	RND1	mRNA	6.28	6.81	10.85	4.88	9.72	9.55	6.21	8.55	9.68	6.58	6.5	5.1	7.49	5.37
101104475	ACTR6	mRNA	6.58	6.48	5.55	5.55	6.28	4.64	5.73	4.96	6.4	4.94	5.74	5.8	5.2	4.96
101104477	EPS8	mRNA	15.4	16.81	17.72	11.5	14.17	16.1	11.33	12.56	14.47	13.89	14.6	11.73	11.54	12.24
101104482	LOC101104482	mRNA	42.6	38.9	108.86	49.2	53.35	111.51	3.8	109.51	44.68	14.03	96.8	40.33	97.1	110.1
101104483	PRKAG2	mRNA	11.47	8.04	6.48	9.96	8.83	7.04	7.45	8.96	5.57	9.3	8.53	9.05	7.47	8.17
101104486	ZNF354A	mRNA	4.53	4.98	3.33	3.45	5.2	2.57	3.52	3.22	3.83	4.45	4.09	4.37	3.97	4.4
101104487	TAF7	mRNA	11.21	10.02	8.31	10.48	9.46	6.47	11.88	8.67	9.67	10.96	8.8	11.81	10.42	10.21
101104493	PIAS1	mRNA	4.49	4.43	3.8	3.64	3.61	3.4	3.4	3.84	4.15	3.73	2.99	4.37	3.98	3.76
101104494	C7H15orf41	mRNA	3.01	2.46	2	1.85	2.56	2.22	2.1	1.5	2.01	2.32	2	2.47	1.74	1.85
101104495	DNAL1	mRNA	2.39	2.59	1.48	1.52	1.75	1.24	1.7	1.3	1.5	1.7	1.3	2.2	1.56	1.48
101104499	FBXL4	mRNA	8.43	5.14	5.99	6.45	7.62	4.63	7.47	6.23	4.89	6.79	7.24	6.3	6.21	6.42
101104502	PCMT1	mRNA	14.54	15.01	16.65	12.55	15.69	13.68	13.16	14.47	17	13.65	14.04	13.22	13.25	12.66
101104503	TRAM1	mRNA	118.59	130.14	134.04	121.8	126.8	188.92	92.47	119.34	186.56	118.79	101.86	92.46	98.75	96.27
101104506	TDRD3	mRNA	3.97	4.65	4.37	4.58	3.67	4.91	3.41	4.82	4.67	3.89	4.42	4.49	4.22	3.63
101104508	DHX40	mRNA	7.1	6.15	6.59	5.66	5.9	5.46	5.41	4.87	5.57	5.59	5.79	6.09	5.13	5.1
101104509	TMEM88	mRNA	4.18	6.73	3.45	3.75	5.12	3.22	4.09	3.01	4.45	4.94	3.72	3.71	4.57	2.83
101104510	RETREG3	mRNA	17.48	18.07	15.79	16.98	17.6	15.13	16.52	14.87	15.21	15.06	16.35	15.55	14.62	14.42
101104511	DPH1	mRNA	8.52	8.92	6.41	7.48	8.39	5.99	5.9	5.47	6.72	7.76	6.53	6.61	6.4	6.38
101104513	NPL	mRNA	6.01	9.2	5.36	4.29	4.94	5.5	5.82	4.35	8.13	7.35	3.27	3.77	6.71	4.21
101104519	DEDD2	mRNA	13.41	14.94	10.12	11.03	12.09	9.4	8.4	9.71	12	8.91	13.5	8.46	11.05	8.1
101104520	LOC101104520	mRNA	3.72	4.12	3.65	3.01	3.72	3.78	3.3	3.2	4.18	2.78	3.14	3.31	3.52	2.91
101104521	FBXO31	mRNA	17.34	19.51	16.75	17.69	18.6	13.27	16.9	16.01	17.69	17.77	17.6	16.91	14.36	16.08
101104524	SSRP1	mRNA	26.13	26.06	25.6	24.48	23.75	24.57	21.12	22.05	26.26	22.66	24.67	22.11	20.19	20.33
101104530	LOC101104530	mRNA	6.73	4.31	10.89	14.52	7.87	4.27	9.36	11.95	9.34	8.68	5.17	8.97	9.05	16.95
101104532	TCTA	mRNA	14.68	18.15	15.05	12.96	15.26	16.42	13.49	10.11	14.14	11.72	13.33	13.18	11.26	9.75
101104533	NR2C2	mRNA	7.71	9.61	7.15	7.14	7.19	6.02	7.53	6.2	7.29	7.64	6.99	7.84	7.78	6.22
101104537	TRPM8	mRNA	3.14	4.77	4.18	5.37	3.48	4.41	3.76	5.04	3.75	7.03	7	4.97	3.6	2.85
101104538	SORT1	mRNA	4.45	4.69	4.12	5.45	5.87	3.52	5.44	4.49	4.26	8.7	5.09	6.35	5.26	5.67
101104545	NAGPA	mRNA	3.46	4.14	3.1	2.56	4.6	2.07	3.19	2.2	4.11	2.79	2.85	2.45	2.65	2.24
101104546	KAT8	mRNA	10.14	11.85	10.16	11.74	10.77	8.22	8.64	11.12	11.23	11.94	11.94	10.84	10.81	11.1
101104547	AGFG2	mRNA	61.5	38.69	42.04	46.32	54.42	55.04	35.95	37.2	41.61	46.36	51.23	37.72	31.56	43.25
101104551	DCTN6	mRNA	3.75	4.79	3.68	3.81	4.12	3.28	3.71	3.65	3.38	3.72	2.9	4.12	3.75	3.52
101104553	AGPS	mRNA	4.13	4.15	3.82	3.6	3.69	3.39	3.85	3.38	3.93	3.63	3.19	3.73	4.16	3.36
101104555	R3HDM1	mRNA	3.47	4.41	4.05	3.86	3.76	4.39	3.14	3.33	4.31	3.54	3.4	3.71	3.9	3.59
101104556	HTATSF1	mRNA	12.05	12.95	10.57	12.25	9.71	10.46	11.14	10.43	12.01	11.77	10.43	11.38	11.16	10.96
101104557	AOX1	mRNA	196.42	136.81	238.52	287.43	168.37	167.79	286.8	216.1	90.1	133.6	168.76	226.65	200.64	204.57
101104560	PTAFR	mRNA	1.85	2.9	2.1	1.24	1.24	1.94	1.64	1.39	3.42	1.52	1.43	1.45	3.23	1.12
101104566	PSMD10	mRNA	11.29	15.46	14.09	11.46	13.26	14.51	10.94	11.66	18.55	12.45	14.86	14.57	15.3	8.78
101104569	ANKMY2	mRNA	10.16	13.33	10.92	7.74	9.71	9.45	7.84	9.33	10.66	10.17	8.46	8.71	9.8	6.99
101104574	LOC101104574	mRNA	31.12	31.46	27.34	28.11	27.87	27.19	26.68	25.72	33.12	30.14	29.54	29	26.95	21.86
101104578	CCDC149	mRNA	9.05	9.68	9.57	9.46	8.79	9.27	8.33	8.24	9.2	8.06	7.68	7.36	7.72	6.87
101104583	NDFIP2	mRNA	12.29	12.13	11.52	10.11	12.02	9.38	10.97	10.4	11.91	11.75	8.74	11.56	10.82	10.62
101104584	LRCH1	mRNA	4.32	4.84	3.61	4.73	4.77	2.94	3.49	3.62	4.05	4.58	4.64	4.14	4.74	3.94
101104585	LUC7L3	mRNA	23.22	27.06	20.69	20.91	23.33	18.25	21.79	22.35	29.13	29.55	26	26.56	28.71	25.72
101104587	RHBDF2	mRNA	2.75	4.05	2	2.1	2.43	2.14	1.91	2.24	3.92	2.31	1.76	2.27	2.97	1.94
101104588	MKS1	mRNA	6.29	6.39	4.05	5.3	6.74	3.71	5.83	6.08	5.69	6.29	4.71	5.6	5.48	6.23
101104590	EPRS	mRNA	13.74	19.83	18.37	14.94	16.11	19.98	14.46	19.66	22.41	20.88	23.7	17.45	19.95	16.68
101104592	NADK	mRNA	94.52	113.1	104.35	109.71	97.67	105.22	114.5	102.33	91.75	112.87	113.12	117.08	99.15	116.34
101104594	APMAP	mRNA	22.06	22.45	21.03	20.34	21.14	17.36	16.56	15.88	16.73	14.35	15.58	15.03	17.3	18.13
101104595	LBP	mRNA	280.16	290.8	234.82	276.85	239.71	344.82	154.1	539.05	499.57	133.67	200.3	171.28	200.44	135.01
101104598	PROSER3	mRNA	1.78	2.28	1.07	1.64	1.76	1.51	1.87	1.78	1.96	2.39	1.76	2.23	1.89	1.88
101104601	ACAT1	mRNA	154.59	157.36	192.45	157.67	156.48	156.05	189.15	147.58	125.86	155.9	182.13	149.87	147.21	148.92
101104603	SREK1IP1	mRNA	3.82	4.84	3.52	3.47	4.16	2.84	3.76	4.41	4.35	5.7	4.55	4.91	5.42	5.28
101104604	DAB2	mRNA	11.75	9.34	8.35	6.13	8.04	6.71	6.15	8.04	8.39	6.72	6.78	7.32	11.1	5.8
101104605	ANAPC7	mRNA	7.27	9.77	8.2	7.52	6.87	8.02	7.04	7.49	8.54	6.95	7.43	7.54	8.64	6.55
101104606	TFIP11	mRNA	7.57	5.91	7.04	6.2	7.18	6.35	6.22	6.08	6.47	4.95	7.07	5.87	6.47	5.27
101104609	HMG20A	mRNA	8.07	7.63	7.18	7.41	7.87	7.27	6.83	6.11	6.63	5.8	7.96	6.03	7.31	5.92
101104610	IQGAP1	mRNA	7.43	7.81	8.57	5.72	6.25	7.99	5.39	5.25	9.1	4.63	5.06	4.84	6.18	3.53
101104611	RYBP	mRNA	10.2	12.67	8.68	8.78	9.51	8.94	7.57	8.21	8.3	7.91	9.7	8.57	10.07	8.21
101104613	TBC1D7	mRNA	5.27	4.79	5.47	5.26	5.82	5.93	4.97	4.7	3.51	6.94	3.26	5.44	3.15	4.81
101104615	TMEM126B	mRNA	7.41	7.64	7.58	5.6	8.15	7.39	4.42	6.87	7.45	7.19	8.29	6.75	8.88	6.08
101104618	RNH1	mRNA	38.73	46.35	37	30.2	40.33	36.55	39	33.77	45.33	39.92	38.02	41.37	34.63	36.51
101104619	APOA2	mRNA	12719.9	12165.7	8721.02	9805.22	10246.4	5511.6	10846.2	9925.15	11060.7	17078.1	12316.6	14513.8	16722.3	15162.5
101104621	FAM53B	mRNA	3.45	3.97	4.3	2.63	2.87	3.07	3.15	2.37	4.08	2.42	2.45	2.63	2.42	2.11
101104622	PPP1R2	mRNA	6.99	8.12	7.14	6.58	7.2	6.94	6.43	6.58	8.25	5.77	5.85	5.84	5.63	5.48
101104627	PBXIP1	mRNA	25.51	26.62	18.65	26.85	23.14	18.82	22.43	19.81	19.49	22.11	21.23	26.87	24.55	22.07
101104628	TECPR1	mRNA	10.46	6.54	7.34	9.81	8.43	3.18	6.4	6.01	8.45	7.02	7.88	9.94	6.11	12.51
101104633	AP1S2	mRNA	5.65	6.9	6.41	4.03	4.92	3.66	3.96	5.14	5	5.09	5.46	4.36	4.38	3.5
101104636	CMC4	mRNA	7.8	8.44	6.21	7.19	7.49	6.01	7.04	8.41	10.43	9.21	7.34	9.56	10.21	8.37
101104646	NRXN1	mRNA	1.84	3.29	2.14	1.9	1.89	1.76	1.86	1.8	2.03	2.46	2.6	2.24	2.53	2.21
101104648	AAAS	mRNA	3.74	3.56	4.84	3.16	4.26	2.62	2.68	3.36	4.17	3.98	4.33	3.17	3.44	3.34
101104649	SDR9C7	mRNA	3.01	2.44	2.9	3.15	2.7	2.62	2.52	2.87	3.23	2.29	2.39	1.73	2.6	2.17
101104650	ASB6	mRNA	3.3	3.19	3.98	3.25	4.03	3.85	3.21	3.1	3.98	3.3	2.5	2.56	3.24	2.84
101104656	RAD23A	mRNA	26.07	29.45	29.14	29.58	24.15	25.79	23.41	24.63	26.27	27.57	31.02	28.5	25.06	25.82
101104657	TNIP1	mRNA	60.8	41.76	45.8	42.03	33.2	49.93	39.59	37.01	54.94	24.73	44.7	43.23	32.04	27.38
101104661	LOC101104661	mRNA	53.48	19.25	16.62	39.93	42.13	25.38	13.23	25.4	45.31	76.56	77.45	30.48	16.59	24.48
101104662	ZNF518B	mRNA	1.98	2.27	1.71	1.68	1.86	1.52	1.18	1.44	1.3	1.81	1.66	2.06	1.66	1.12
101104663	SLBP	mRNA	18.06	19.58	17.87	17.18	18.3	16.28	17.08	15.37	15.97	14.1	15.32	12.22	12.98	10.41
101104664	APC	mRNA	3.91	4.54	3.97	4.12	2.81	3.43	3.19	3.86	3.92	4.08	4.54	5.04	3.68	3.41
101104665	MRPL52	mRNA	28.12	34.14	29.46	35.39	37.6	28.04	30.43	30.64	40.33	39.59	37.92	36.96	35.16	37.52
101104666	SAV1	mRNA	6.83	7.01	8.24	5.7	5.71	8.49	5.65	6.8	7.1	5.47	5.65	5.13	5.1	5.44
101104670	WASHC5	mRNA	7.31	7.71	6.71	6.65	6.65	7.29	5.43	7.52	7.42	7.16	7.61	6.35	6.11	5.54
101104676	ELF3	mRNA	5.43	9.83	5.24	6.82	5.86	5.01	6.72	9.77	11.42	12.83	3.62	8.58	8.5	9.32
101104679	TAT	mRNA	100.49	126.56	108.78	123.1	83.84	144	96.86	77.21	94.1	96.91	129.74	126.06	137.8	125.32
101104680	LRFN3	mRNA	1.98	2.29	1.49	2.08	1.57	1.59	1.96	2.45	2.09	1.66	1.98	2.22	1.95	1.74
101104681	CMTM4	mRNA	8.05	6.46	7.45	5.45	6.89	6.23	5.17	6.11	9.16	7.37	7.17	5.62	6.98	4.21
101104688	FBXW7	mRNA	2.75	3.16	2.9	2.88	2.79	3.03	3.18	2.87	3.92	2.48	2.71	2.82	2.9	2.96
101104691	PLD4	mRNA	4.03	6.27	5.54	2.12	4.1	4.18	6.85	3	13.99	2.31	2.05	2.72	3.33	1.59
101104692	GPD1L	mRNA	5.17	6.43	6.38	3.9	3.37	5.62	3.82	3.08	3.7	2.74	2.48	2.17	2.12	2.6
101104696	FOXJ3	mRNA	3.77	4.13	3.67	3.77	3.32	3.39	3.21	3.49	3.71	3.39	3.42	3.56	2.95	2.48
101104698	HOOK1	mRNA	4.09	3.66	4.17	3.6	4.32	4.33	3.82	3.87	3.81	4.12	4.44	3.43	4.27	3.5
101104699	PPP2R5B	mRNA	7.32	10.05	6.81	6.48	7.75	5.21	6.14	6.79	5.92	7.29	5.46	7.62	6.89	6.32
101104700	LOC101104700	mRNA	334.51	335.44	435.83	183.13	243.34	171.45	159.42	185.09	418.44	180.06	116.68	377.41	289.34	202.39
101104701	KLC2	mRNA	2.65	3.82	3.62	2.3	1.75	3.15	2.23	1.95	1.88	1.59	1.74	2.25	1.15	1.33
101104702	PRPF3	mRNA	12.49	15.8	12.98	11.29	11.09	11.26	10.2	10.21	11.96	9.92	11.42	9.62	11.81	7.02
101104706	FXR1	mRNA	25.67	21.76	25.27	22.75	19.13	21.62	22.85	21.13	16.49	16.41	20.92	20.09	18.29	17.62
101104707	VAPA	mRNA	17.44	19.28	18.28	18.02	18.24	16.66	15.68	15.62	20.22	17.68	18.09	16.42	18.21	18.47
101104709	GPC1	mRNA	3.15	1.73	2.31	3.05	2.34	1.37	1.59	3	1.54	2.96	1.42	1.78	1.07	3.88
101104715	POLR3A	mRNA	2.5	2.41	2.76	2.67	2.19	2.57	2.46	2.27	2.44	1.83	1.9	2.23	1.82	1.91
101104718	KLF9	mRNA	30.77	23.92	26.29	22.97	26.33	20.29	22.42	22.2	21.69	22.43	29.2	20.58	18.96	17.6
101104719	DDX3X	mRNA	40.51	51.74	48.64	40.87	36.59	40.16	41.61	45.58	44.19	35.34	37.04	39.23	36.46	30.92
101104725	MRPL23	mRNA	526.17	636.14	528.37	556.6	643.47	451.6	620.44	513.94	656.41	656.23	630.79	652.08	702.09	652.37
101104730	DDX23	mRNA	12.91	16.02	14.96	13.35	11.24	14.16	12.36	11.79	14.66	10	10.48	11.1	11.4	9.63
101104732	SCYL2	mRNA	5.71	5.71	4.95	4.62	4.71	4.8	4.58	4.19	4.74	3.93	4.54	4.61	4.88	3.93
101104733	PKP2	mRNA	6.42	6.82	6	5.11	6.59	4.99	5.71	4.42	5.91	3.58	4.23	4.41	4.43	3.88
101104737	EXD3	mRNA	4.08	3.72	2.94	4.3	3.9	2.74	4.73	2.81	2.89	3.41	2.96	3.56	3.52	3.65
101104742	RINT1	mRNA	4.59	6.03	5.68	4.21	4.27	5.73	4.1	4.63	5.18	2.85	4.57	3.65	4.41	3.73
101104743	SLC27A6	mRNA	11.13	10.34	11.37	10.66	9.95	5.39	11.11	9.86	7.44	9.76	17.01	9.57	11.17	6.85
101104744	MGAT1	mRNA	31.3	36.9	37.19	30.01	32.36	40.37	29.71	26.68	36.82	25.09	30.32	24.19	23.69	24.95
101104749	PPA2	mRNA	68.79	62.31	66.67	65.97	63.69	42.02	63.95	63.79	55.64	70.66	60.96	64.17	64.99	66.48
101104755	ZUP1	mRNA	4.98	5.04	7.3	3.82	5.32	5.85	4.48	3.98	5.87	2.58	3.72	3.17	3.29	2.45
101104759	LRP11	mRNA	2.8	3.51	1.46	2.42	2.25	1.6	1.52	2.09	1.29	3.25	2	2.08	1.42	1.21
101104760	LACTB2	mRNA	64.94	67.32	84.66	59.86	59.65	67.29	65.48	52.54	52.56	58.65	65.33	55.23	55.56	54.08
101104761	VPS13B	mRNA	1.53	1.68	1.57	1.36	1.47	1.4	1.33	1.31	1.29	1.61	1.66	1.44	1.31	1.02
101104764	NAA38	mRNA	12.29	13.4	12.17	12.67	14.88	12.73	10.57	12.84	16.9	15.22	14.8	13.07	12.4	11.42
101104765	EZH1	mRNA	7.29	7.2	5.32	6.4	5.97	5.86	6.04	5.53	5.66	6.34	6.28	7.31	6.52	6.18
101104766	SGSM2	mRNA	1.54	2.42	1.6	2.29	2.34	1.6	1.81	1.91	1.25	1.87	1.33	1.54	1.64	1.71
101104767	OGFOD3	mRNA	32.21	35.88	29.71	33.36	38.32	27.71	31.43	33.61	34.29	43.8	34.72	30.24	33.95	37.42
101104768	INTS11	mRNA	24.14	27.67	23.29	24.28	23.87	25.38	23.28	19.97	24.22	25.46	26.55	24.65	25.5	24.22
101104770	SNRPB	mRNA	31.91	36.94	36.1	33.49	34.11	31.71	29.36	25.13	35.08	28.17	30.22	29.81	32.42	25.36
101104771	COMMD7	mRNA	24.01	25.17	27.01	25.46	21.68	20.43	23.97	22.72	23.53	20.12	27.78	24.46	19.62	17.79
101104775	ZCCHC14	mRNA	3.91	4.31	4.2	3.65	3.46	4.28	3.62	3.77	3.85	3.38	4.83	3.75	3.17	2.81
101104778	ZNF143	mRNA	2.45	3.27	3.35	2.56	2.41	2.55	2.05	2.62	3.47	2.26	2.83	2.31	2.51	2.18
101104783	NPM1	mRNA	72.33	66.75	74.17	57.87	72.27	62.71	73.36	58.3	71.76	58.51	63.47	55.87	56.95	50.92
101104785	HVCN1	mRNA	10.77	6.86	6.87	10.58	10.12	4.62	9.48	7.2	5.69	8.73	9.71	9.58	6.18	11.11
101104786	EIF5	mRNA	51.97	66.75	60.73	75.7	55.48	55.94	66.53	66.84	73.57	93.58	57.79	84.41	71.55	74.08
101104787	LOC101104787	mRNA	6.42	6.48	6.08	7.02	7.44	5.7	6.8	6.16	9.36	9.08	6.25	6.47	8.24	7.09
101104788	CCDC174	mRNA	3.08	3.34	3.12	2.38	3.21	3.79	3.06	3.18	3.95	2.89	2.64	2.78	3.32	2.85
101104791	USP40	mRNA	24.38	22.01	26.12	21.86	24.76	19.37	19.32	19.08	19.31	17.99	19.94	17.1	16.39	19.91
101104794	S100A4	mRNA	4.71	13.08	3.69	2.9	8.11	3.31	1.46	2.98	22.2	1.74	1.29	5.15	4.4	1.62
101104799	FUS	mRNA	41.17	57.87	39.88	51.68	40.93	38.99	52.76	34.81	39.52	30.82	33.08	27.04	34.47	29.9
101104800	ALG1	mRNA	11	11.78	13.13	13.44	10.52	17.02	12.35	9.44	11.64	10.76	8.48	11.23	8.82	9.27
101104803	TSPAN15	mRNA	11.82	8.33	5.17	10.06	10.39	6.04	7.67	10.89	10.32	23.8	14.28	21.72	17.05	16.34
101104806	GJB1	mRNA	357.52	342.78	341.04	340.97	346.67	271.75	279.22	320.33	308.01	331.1	346.75	305.29	248.02	247.86
101104810	PID1	mRNA	18.55	30.84	18.35	21.36	17.06	28.81	12.46	32.35	28.63	30.67	25.01	26.97	32.9	24.36
101104818	LOC101104818	mRNA	2.26	3.42	2.07	2.55	2.29	1.66	1.81	1.87	2.04	2.36	2.72	1.98	2.39	1.53
101104819	SPAST	mRNA	3.58	4.02	3.33	3.56	3.19	3.03	3.27	3.51	3.67	3.36	3.41	3.51	3.27	3.2
101104821	BZW2	mRNA	6.56	7.78	10.07	5.04	7.95	10.94	5.9	6.11	10.51	7.23	4.37	5.96	5.69	5.46
101104823	NDUFA13	mRNA	85.41	95.06	88.04	99.2	112.48	76.62	87.95	92.51	108.85	116.02	101.56	99.66	92.48	105.02
101104824	GPR108	mRNA	37.1	44.4	38.9	38.07	43.71	35.71	41.25	40.35	40.98	42.85	48.7	39.07	41.7	47.41
101104826	MYO1F	mRNA	2.71	3.09	3.04	2.08	2.41	2.57	2.56	2.49	3.77	1.99	1.81	2.23	3.26	1.47
101104832	LOC101104832	mRNA	349.05	379.87	417.51	737.33	433.82	509.41	508.87	416.73	259.97	394.68	935.84	693.44	508.08	1002.28
101104834	EXOSC8	mRNA	4.69	6.11	5.12	5.54	6.17	4.33	4.63	3.97	8.16	6.05	6.27	5.28	6.6	4.54
101104836	NUDT15	mRNA	9.81	11.12	10.16	9.14	10.11	12.08	8.93	9.76	10.96	9.42	9.42	10.01	9.99	10.15
101104837	ANKRD40	mRNA	6.33	8.19	8.25	7.19	7.03	8.05	7.29	6.69	8.47	5.56	7.23	6.42	6.95	5.73
101104841	BPNT1	mRNA	17.58	12.75	13.79	13.76	15.79	11.75	10.9	10.92	11.17	14.49	15.34	13.12	11.44	11.95
101104843	LOC101104843	mRNA	29.99	36.63	39.77	29.18	30.88	35.44	33.66	28.2	34.78	25.31	28.46	25.49	24.56	24.7
101104845	ENTPD6	mRNA	8.28	9.84	7.23	7.39	7.58	8.03	3.82	5.43	7.44	4.64	7.59	6.6	6.56	6.42
101104846	RALGAPB	mRNA	2.2	2.84	2.59	2.33	1.97	2.54	1.92	2.48	2.7	2.09	2.3	2.16	2.07	1.41
101104854	CCDC84	mRNA	3.88	5.58	3.89	5.74	5.52	4.41	4.04	3.29	5.23	6.21	4.23	3.92	6.26	4.25
101104855	LOC101104855	mRNA	2.39	1.9	1.73	2.01	1.84	1.94	2.42	1.7	2.49	1.6	2.14	1.81	1.3	1.34
101104856	P4HA3	mRNA	9.15	5.75	5.96	7.27	9.39	5.43	7.02	6.79	8.4	9.29	8.12	9.28	7.83	8.56
101104857	SHISAL2B	mRNA	3.72	4.63	4.27	3.72	4.25	3.03	3.98	3.43	3.88	4.04	3.9	3.52	5.5	3.71
101104858	TPST2	mRNA	4.82	6.21	4.6	4.17	4.16	5.92	3.45	4.52	5.88	5.07	4.8	4.65	4.76	3.86
101104860	ANPEP	mRNA	19.63	26.12	10.08	5.59	4.34	11.25	2.99	8.02	35.54	8.41	2.15	8.1	4.94	1.59
101104866	LOC101104866	mRNA	12.79	21.34	15.59	21.21	11.01	8.43	14.65	17.06	16.53	14.02	9.91	11.19	14.98	12.36
101104868	EFCAB14	mRNA	26.76	32.32	50.9	30.1	27.1	39.67	29.55	16.98	19.32	14.51	23.72	15.75	15.77	16.3
101104870	MTF2	mRNA	1.97	2.53	2.23	2.17	2.15	2.33	2.04	2.15	2.64	2.27	1.96	2.44	2.44	2.36
101104873	TSACC	mRNA	4.51	7.07	5.89	4.66	4.94	5.7	3.27	5.79	8.23	8.01	7.66	5.72	5.68	6.23
101104874	NR1I3	mRNA	49.65	37.67	18.33	41.78	47.83	16.55	42.13	36.7	29.84	48.18	41.17	42.61	42.51	49.51
101104876	EEF1AKMT2	mRNA	7.02	7.34	6.69	8.18	8	5.46	8.53	7.6	6.11	5.82	5.62	7.06	7.79	6.6
101104879	CIAO3	mRNA	8.73	11.49	9.26	10.86	10.08	8.78	7.44	9.93	11.55	8.53	10.53	11.18	10.17	9.02
101104881	LMTK2	mRNA	2.78	3.18	3.16	2.76	2.81	2.74	2.31	2.34	2.35	1.93	2.46	2.22	1.61	1.74
101104884	SMU1	mRNA	16.85	23.99	20.31	18.22	22.32	22.87	20.66	18.81	19	16.74	20.23	18.6	21.2	15.26
101104888	MAP3K15	mRNA	5.69	3.39	5.83	3.28	4.08	4.38	3.94	1.41	2.4	1.95	2.59	1.82	1.74	3.26
101104895	EHD3	mRNA	7.46	12.59	6.66	8.15	6.3	8.69	7.64	7.47	8.29	7.77	6.68	7.35	8.67	7.36
101104899	NAT8	mRNA	3.35	7.03	8.01	2.64	4.54	4.67	3.17	4.4	2.4	3.34	5.83	6.29	4.17	3.78
101104902	CBLL1	mRNA	4.64	5.45	5.23	4.12	4.43	4.47	4.15	3.97	4.88	3.51	3.86	3.5	4.15	3.04
101104905	CCNH	mRNA	8.06	10.19	11.48	8.95	8.67	8.76	6.95	7.21	7.63	6.95	9.22	7.5	10.15	6.29
101104910	CTBP1	mRNA	52.03	63.66	51.91	57.53	55.36	49.08	52.1	47.31	56.1	56.31	54.11	51.88	47.86	50.77
101104915	ZNF572	mRNA	2.46	2.95	1.43	1.96	2.64	1.26	2.84	1.63	1.49	2.16	1.95	3.03	2.67	1.92
101104921	ELAC2	mRNA	9.41	9.41	9.56	8.28	9.52	11.72	8.49	9.34	9.29	6.07	8.26	7.73	6.55	5.74
101104924	UTP25	mRNA	5.31	7.65	9.64	7.14	5.45	8.25	6.87	6.62	8.7	6.82	6.61	5.74	6.75	6.27
101104926	EMC8	mRNA	10.91	12.31	12.64	10.46	8.81	14.76	9.47	10.32	11.84	7.93	10.13	8.92	8.69	7.86
101104932	UCP2	mRNA	84.38	80.38	104.44	45.55	45.65	101.4	99.98	67.9	95.56	72.65	41.83	92.12	51.77	84.32
101104937	C18H14orf28	mRNA	2	1.53	1.47	1.59	1.93	1.28	1.46	1.51	1.53	1.47	1.38	1.45	1.41	1.47
101104940	ZFAND3	mRNA	13.93	15.12	13.62	12.07	13.61	14.35	12.44	12.38	12.97	12.75	12.02	13.24	11.87	10.63
101104943	LOC101104943	mRNA	2059.42	2254.19	2505.41	2498.77	1846.36	1912.54	2874.08	2687.43	1637.96	2245.06	2337.3	2716.18	2218.35	2357.44
101104945	PSMD13	mRNA	28.62	25.66	27.67	24.4	26.95	27.5	24.72	20.14	21.26	19.72	22.35	20.88	19.62	18.53
101104946	PSMA5	mRNA	48.23	51.72	58.14	46.7	51.8	50.66	47.07	46.09	60.32	44.6	47.86	45.26	49.59	34.02
101104947	RAB1B	mRNA	64.75	80.47	64.45	65.98	58.96	56.02	62.36	65.92	62.73	58.01	67.17	59.57	52.89	55.68
101104951	APCDD1	mRNA	43.46	38.92	33.94	44.39	33.72	27.53	42.9	27.97	25.45	33.15	36.99	37.73	36.24	29.97
101104952	PCOLCE2	mRNA	5.8	7.68	4.9	3.68	4.16	3.4	3.25	5.78	3.98	3.09	2.55	3.72	3.45	4.07
101104954	COG7	mRNA	7.72	7.02	6.07	5.52	6.16	4.65	5.37	5.82	5.78	5.49	6.06	6.91	7.01	6.22
101104955	TSC22D4	mRNA	22.65	19.24	21.51	20.61	20.47	20.9	16.84	16.31	15.84	18.75	17.44	19	14.72	15.83
101104957	FBXL19	mRNA	3.1	3.88	2.23	2.59	2.16	2.31	1.92	2.62	2.99	2.49	2.17	2.99	2.8	2.21
101104959	HNRNPH3	mRNA	34.06	39.67	41.72	36.49	35.95	34	36.19	31.45	36.96	35.64	30.26	29.56	33.64	30.25
101104960	SUMO3	mRNA	24.73	25.03	27.41	26.47	24.84	24.26	29.15	27.39	26.09	26.89	30.9	24.87	28.44	27.21
101104961	RPS24	mRNA	484.87	486.47	441.4	516.82	543.2	446.91	540.76	502.69	580.26	605.7	563.36	485.79	598.41	545.76
101104962	RGS3	mRNA	4.36	3	2.43	3.23	3.57	2.03	2.05	2.33	4.9	3.29	3.82	4.76	3.02	2.52
101104963	TDRD7	mRNA	6.81	9.09	9.08	7.65	6.92	6.04	5.33	6.32	7.51	4.46	6.46	5.94	5.35	4.14
101104964	SMC5	mRNA	3.68	4.07	2.53	3.34	3.52	2.58	3.52	3.08	3.61	3.96	2.74	3.25	3.39	2.72
101104965	FAM168B	mRNA	8.37	10.27	9.36	7.71	7.63	8.56	7.73	8.05	8.64	6.85	6.99	7.42	7.21	6.34
101104966	NFE2L2	mRNA	34.3	41.55	40.39	33.19	35.59	28.32	31.14	34.5	53.21	33.47	32.8	27.55	33.99	28.2
101104973	RALGPS1	mRNA	4.94	5.99	4.38	5.46	4.63	4.61	4.57	4.04	4.58	5.32	5.89	4.88	4.34	5.1
101104976	LRAT	mRNA	6.49	6.32	3.15	4.26	4.2	2.69	4.23	3.37	3.24	4.69	4.35	3.44	3.52	4.17
101104977	ST3GAL5	mRNA	4.86	6.87	5.62	4.11	5.62	4.79	4.2	5.12	12.02	4.6	5.21	6.55	4.51	4
101104978	CACNB3	mRNA	16.49	14.61	22.13	16.51	16.35	13.02	13.13	13.91	14.61	14.91	16.11	20.27	16.47	17.28
101104979	MDM2	mRNA	16.55	14.66	20.36	10.4	16.82	20.95	11.7	12.03	13.37	8.31	12.56	8.67	8.15	8.54
101104981	YARS2	mRNA	3.18	4.23	3.13	2.32	3.69	3.22	2.53	3.25	3.95	2.91	2.64	3.07	3.77	2.65
101104996	TET2	mRNA	3.28	2.97	2.35	2.74	2.75	2.18	2.65	2.31	2.88	3.05	2.64	3.58	2.96	3.07
101105000	PTGR2	mRNA	26.12	25.28	25.99	20.1	23.93	19.4	21.99	22.05	21.65	22.93	25.84	20.13	27.6	20.31
101105002	PIGB	mRNA	10.77	10.23	8	6.97	10.39	9.89	10.6	7.98	10.45	10.76	11.12	9.32	12.04	9.39
101105005	VNN1	mRNA	16.46	17.97	18.51	19.8	17.63	16.86	7.49	10.6	10.73	12.06	10.48	3.44	6.9	12.06
101105011	TEX2	mRNA	7.23	9.57	7.74	7.78	7.36	8.51	8.49	8.21	9.06	8.16	9.05	9.52	6.92	7.82
101105013	MNT	mRNA	2.43	2.47	3.1	2.49	2.07	2.53	2.45	2.69	3.07	3.19	1.89	2.4	2.17	1.87
101105015	PUSL1	mRNA	2.98	3.93	3.69	3.71	3.53	2.77	3.49	3.13	3.62	2.77	3.79	3.31	2.76	2.91
101105016	KIAA1217	mRNA	10.99	12.05	8.2	9.85	9.43	8.33	7.92	8.02	11.44	10.22	10.49	10.15	9.56	9.08
101105026	C9	mRNA	603.6	510.36	529.66	825.81	584.76	665.7	630.7	764.93	632.51	813.8	677.27	627.9	923.22	696.8
101105028	ARPC3	mRNA	48.79	51.84	45.82	39.77	47.19	44.1	50.89	38.61	46.94	34.55	39.9	35.83	44.77	32.74
101105030	MARK3	mRNA	7.26	7.79	7.34	6.94	6.67	10.02	7.2	7.15	8.31	6.88	6.7	6.45	6.8	5.95
101105032	USP4	mRNA	10.29	11.61	12.78	10.48	8.66	12.93	9.12	8.82	10.65	7.68	8.64	10.91	8.88	6.76
101105033	SLC6A6	mRNA	3.91	4.02	2.77	3.41	4.09	2.98	4.26	2.48	6.52	2.51	2.9	3.05	3.16	3.14
101105035	ADTRP	mRNA	123.59	104.66	137.26	111.77	131.71	83.61	126.11	90.31	104.45	109.16	84.4	112.71	99.74	103.75
101105039	VANGL1	mRNA	1.71	2.01	1.95	1.75	1.79	1.81	1.69	1.36	2.11	1.48	1.24	1.59	1.49	1.27
101105041	LOC101105041	mRNA	6.33	8.71	4.46	6.67	4.84	2.74	6.25	2.83	6.98	6.05	4.5	5.72	6.49	5.52
101105045	PPM1L	mRNA	1.98	1.82	1.74	2.14	1.44	2.28	1.55	1.46	1.29	1.22	1.4	1.44	1.23	1.24
101105052	RBPMS	mRNA	46.19	43.59	38.66	38.28	39.58	37.7	34.85	31.76	43.35	35.96	38.52	38.19	30.15	30.83
101105054	VBP1	mRNA	8.66	9.69	8.63	8.61	9.22	9.28	6.9	6.54	9.44	7.64	8.52	7.21	7.81	6.27
101105056	BZW1	mRNA	41.35	52.16	50.25	46.77	39.72	51.73	45.66	40.95	47.26	41.06	43.07	37.88	48.24	34.96
101105057	TRIP12	mRNA	11.16	12.22	14.86	11.85	12.58	16.12	10.17	14.39	13.45	11.39	12.41	12.45	11.74	9.9
101105070	TSPAN13	mRNA	10.43	13.48	8.56	7.22	14.09	15.21	8.23	8.74	10.58	8.8	4.33	8.15	8.13	13.53
101105072	SUGP1	mRNA	11.99	12.23	10.62	10.27	10.41	10	10.53	10.65	11.44	12.6	11.12	12.05	12.8	11.2
101105073	FARSA	mRNA	11.37	16.2	13.8	12.37	14	18.85	10.4	13.5	13.68	12.39	16.13	11.9	15.03	10.69
101105075	GATAD2A	mRNA	9.65	13.44	10.78	10.97	8.83	10.85	10	9.17	11.92	10.22	10.86	11.63	9.94	9.88
101105078	SLC7A7	mRNA	11.74	9.13	8.76	7.01	9.89	7.78	9.67	8.7	10.75	9.19	7.69	7.45	9.07	6.58
101105080	TRMT5	mRNA	3.03	2.79	2.59	2.45	2.36	2.74	2.21	2.16	2.02	2.14	2.35	2.06	2.5	1.69
101105082	RWDD1	mRNA	56.53	60.02	57.22	58.3	50.31	55.27	63.81	52.51	56.18	55.97	67.87	54.48	60.51	55.38
101105085	SPATA20	mRNA	10.18	9.25	10.78	7.01	9.02	6.53	8.65	5.57	5.81	5.51	6.02	8.36	7.05	10.1
101105089	FMO1	mRNA	606.39	445.62	643.38	692.85	637.57	637.24	788.66	675.32	402.39	495.23	705.65	695.32	762.65	904.62
101105090	LOC101105090	mRNA	7.89	10.54	10.98	9	8.44	10.47	7.89	7.17	11.79	8.19	11.48	7.6	8.57	9.39
101105091	DHX9	mRNA	17.04	19.45	17.59	16.37	17.11	14.75	16.36	15.07	17.67	18.79	17.09	17.18	17.66	14.4
101105095	MYBL2	mRNA	3.3	3.38	2.28	2.31	3.01	1.26	2.08	2.13	2.67	2.33	1.52	2.7	2.23	2.95
101105097	TEAD2	mRNA	7.61	8.91	7.39	6.38	7.82	4.95	7.48	6.38	7.48	8	6.22	6.74	5.28	6.04
101105100	SLC35F2	mRNA	3.63	4.23	3.9	3.7	3.57	2.71	3.69	2.81	4.04	3.32	4.38	3.87	3.72	3.27
101105101	TRAPPC4	mRNA	34.72	35.81	33.82	32.17	36.8	32.99	28.8	22.7	38.13	29.3	30.2	26.69	31.53	27.51
101105107	LOC101105107	mRNA	25.96	26.67	27.31	23.17	26.15	21.13	22.1	18.55	21.83	18.91	21.61	19.2	19.43	17.26
101105110	CNOT10	mRNA	4.58	4.85	5.46	4.37	4.97	4.92	4.63	4.45	4.71	4.41	4.47	4.26	4.17	4.3
101105117	TARS2	mRNA	16.4	14.71	12.81	13.21	15.99	16.54	13.87	12.7	12.91	10.43	13.98	12.13	14.38	12.67
101105120	TOMM40L	mRNA	4.03	4.5	4.45	3.42	4	3.57	3.28	3.38	4.39	3.56	5.08	4.51	4.82	3.74
101105123	LOC101105123	mRNA	40.22	48.14	40.08	39.1	38.49	38.4	37.37	31.06	55.4	35.55	43.43	36.56	37.29	32.16
101105128	ADAM15	mRNA	2.02	3.39	2.48	2.64	1.76	3.64	1.89	1.91	4	1.67	2.28	2.36	2.5	1.84
101105129	USP42	mRNA	1.97	2.85	2.39	2.22	1.99	2.02	1.87	1.84	1.96	1.66	1.76	1.82	1.99	1.62
101105137	ATIC	mRNA	9.42	8.88	11.35	8.98	8.64	9.74	9.62	8.2	8.78	7.15	7.81	7.74	8.39	7.77
101105143	MRTO4	mRNA	9.03	12.3	13.15	9.92	12.26	14.76	9.19	9.92	14.65	7.91	8.84	10.35	8.99	8.86
101105144	SNRPG	mRNA	30.84	35.59	36.74	29.8	36.39	28.19	37.03	28.67	43.53	33.23	27.84	32.82	45.52	34.77
101105150	BLOC1S1	mRNA	91.47	98.6	85.43	110.39	104.48	67.15	86.92	83.69	100.99	95.29	113.13	108.44	111.05	95.03
101105152	DLD	mRNA	22.37	25.19	23.97	19.35	25.18	25.48	22.15	23.51	18.93	22.46	18.85	19.17	20.93	17.61
101105153	GALNT11	mRNA	15.51	14.2	16.49	14.6	16.77	15.63	14.92	13.04	14.39	15.02	16.06	14.75	15.64	17
101105160	SPON2	mRNA	165.25	198.68	204.25	156.79	136.47	101.6	177.14	101.18	150.96	196.1	84.07	120.86	88.93	123.58
101105161	NREP	mRNA	2.27	2.46	1.47	1.17	2.31	1.51	2.55	1.05	1.64	1.51	1.06	1.97	1.3	3.11
101105164	ELMSAN1	mRNA	3.49	4.15	4.07	3.42	3.54	3.43	3.19	2.41	4.04	3.33	2.65	3.6	3.41	2.78
101105167	SPIDR	mRNA	4	3.27	3.65	2.34	2.99	3.6	2.37	3.19	4.31	2	2.22	2.39	2.08	2.59
101105169	PTRH2	mRNA	7.73	9.51	10.32	9.06	10.89	11.94	6.79	9.22	14.08	9.94	12.39	10.41	9.38	8.39
101105171	MIS12	mRNA	4	4.64	4.69	3.49	3.91	5.65	3.56	3.98	3.87	3.44	4.78	3.23	3.24	3.01
101105172	RAMP2	mRNA	22.93	24.51	18.38	17.76	20.22	23.54	12.64	19.69	32.03	26	19.11	16.29	22.67	10.77
101105173	HS3ST3A1	mRNA	5.08	7.83	3.84	2.69	3.38	5.81	4.16	4.1	4.81	5.11	4.31	3.79	6.15	4.23
101105176	LAMB3	mRNA	2.16	6.83	4.84	2.2	3.57	3.57	3.82	1.96	2.48	3.7	2.8	2.93	2.49	2.05
101105177	TGM3	mRNA	19.55	10.7	19.27	2.25	5.11	10.83	16.79	37	3.36	5.28	1.15	17.16	13.82	1.95
101105179	LOC101105179	mRNA	283.29	310.36	284.16	271.11	325.74	261.36	297.25	267.79	310.04	332.38	314.53	305.09	321.65	323.65
101105181	PRODH2	mRNA	47.97	34.93	42.46	26.93	58.17	37.95	26.86	32.56	55.57	66.13	69.31	34.76	39.52	64.62
101105182	PDP2	mRNA	6.6	7.31	8.41	4.25	6.47	6.6	5.21	5.48	5.53	5.66	5.95	4.84	5.27	4.35
101105184	IPO7	mRNA	10.87	13.06	15.24	11.56	13.59	12.88	13.15	11.24	13.67	9.86	10.6	11.87	11.04	8.38
101105188	DAP	mRNA	114.44	96.55	103.69	98.21	103.68	113.47	101.42	128.42	97.87	108.96	115.48	84.77	109.82	113.18
101105201	FFAR4	mRNA	11.17	11.25	10.13	10.61	10.06	8.39	10.15	8.55	10.59	9.63	9.55	12.26	11.03	9.46
101105207	PALB2	mRNA	7.23	5	3.89	5.12	8.55	6.03	3.91	4.89	3.9	8.26	10.79	5.56	5.97	7.54
101105208	LOC101105208	mRNA	7.91	10.77	8.55	4.67	6.81	9.74	7.23	6.55	16.72	7.61	4.25	7.28	8.14	5.38
101105211	ORAI3	mRNA	17.17	14.89	9.47	12.08	19.11	6.42	14.15	10.97	7.48	15.19	9.42	16.24	12.72	14.72
101105213	FAM207A	mRNA	5.86	6.66	5.97	6.49	6.36	6.52	5.62	5.31	6.98	5.12	6.06	4.9	5.04	4.46
101105216	PLEKHB2	mRNA	6.42	9.37	5.46	4.41	5.17	5.17	5.19	5.42	5.8	5.87	4.19	3.91	4.25	4.16
101105217	GRB14	mRNA	19.05	18.63	12.67	15.64	10.13	12.12	16.28	17.46	19.28	22.97	18.6	21.28	25.47	20.58
101105219	TAF7L	mRNA	1.88	2.18	1.6	1.61	2.55	2.07	2.08	1.45	1.38	2.49	2.28	2.16	2.55	2.62
101105220	EIF4G3	mRNA	3.86	4.8	4.62	3.33	3.64	4.34	3.27	3.62	4.62	2.87	4.18	4	3.93	2.84
101105225	KIAA1522	mRNA	3.33	4.07	4.4	2.43	2.46	2.53	3.36	3	4.97	4.32	1.85	2.67	1.91	2.44
101105227	ZBTB43	mRNA	3.15	3.98	2.78	2.96	2.76	2.48	2.87	2.58	3.09	3.12	2.59	2.82	3.14	2.68
101105229	ATAD2B	mRNA	1.56	1.56	1.57	1.18	1.41	1.58	1.25	1.43	1.62	1.27	1.38	1.46	1.27	1.05
101105231	DPY30	mRNA	41.29	46.93	35.69	38.22	40.92	32.45	32.23	32.85	39.1	46.42	44.48	39.45	44.26	37.33
101105232	C3H12orf10	mRNA	8.08	8.92	9.69	9.86	8.61	9.75	9.71	7.28	9.87	10.74	10.29	10.56	8.66	8.98
101105233	FGD4	mRNA	3.63	3.64	2.91	2.9	3.56	2.3	2.68	2.75	3.78	3.66	3.05	3.18	3.4	2.49
101105234	CBY1	mRNA	39.42	49.89	34.96	34.17	23.35	23.35	29.69	29.47	26.27	51.63	47.45	44.38	30.29	25.13
101105235	TRAF2	mRNA	17.1	17.69	12.63	14	13.06	11.37	13.35	19.38	17.24	18	14.89	16.48	14.14	17.29
101105241	SYPL1	mRNA	30.84	29.19	26.89	26.01	29.98	22.55	27.41	21.84	24.63	24.97	22.44	26.63	26.17	23.17
101105245	ANXA6	mRNA	280.37	254.28	249.25	218.6	215.73	170.55	184	207.14	222.86	205.96	232.27	221.01	204.27	164.08
101105250	PI4K2B	mRNA	15.78	19.52	15.94	17.54	20.92	15.86	18.41	11.36	11.31	11.87	13.12	13.39	11.97	12.19
101105251	SCFD2	mRNA	6.19	6.32	5.69	5.63	5.23	5.68	4.69	4.83	5.74	4.38	5.03	4.98	4.47	4.01
101105252	NAAA	mRNA	67.33	55.12	66.25	74.25	40.68	66	81.48	66.64	41.72	32.19	46.15	47.35	96.95	70.01
101105253	FAM98B	mRNA	6.17	5.94	6.05	5.74	6.32	5.37	6	5.46	6.17	6.27	5.61	6.23	4.74	5.4
101105254	ZNF410	mRNA	6.17	7.79	6.56	5.53	7.28	6.11	4.89	5.91	7.22	6.18	5.2	5.85	6.43	5.72
101105262	TRAPPC1	mRNA	34.35	41.38	31.79	37.11	39.55	29.07	35.09	32.4	33.75	35.63	40.71	39.02	40.58	33.04
101105264	CLUH	mRNA	45.88	49.47	55.51	38.88	38.75	50.85	42.69	36.8	33.98	27.54	34.74	27.1	24.68	25.79
101105266	RAB3GAP2	mRNA	7.59	8.26	6.58	6.92	6.41	6.02	6.73	6.75	7.59	6.65	6.54	6.93	6.15	5.67
101105270	LOC101105270	mRNA	2.52	2.62	2.37	2.04	2.56	2.62	2.39	1.98	2.63	2.3	2.08	2.85	2.28	2.51
101105271	KLHDC4	mRNA	4.2	5.2	6.04	6.81	5.5	6.44	5.06	3.98	6.84	5.03	5.09	4.13	4.27	3.98
101105273	TTYH1	mRNA	3.83	1.65	2.96	2.57	2.8	1.1	2.92	2.59	2.5	3.87	2.14	2.9	2.76	2.39
101105277	LCP2	mRNA	5.78	6.58	5.4	3.95	3.74	3.82	4.89	4.25	8.61	4.17	2.87	3.55	7.03	3.03
101105278	FYB1	mRNA	2.81	3.63	2.88	2.03	2.16	2.23	3.19	3.47	5.54	3.19	2.5	2.81	4.04	2.02
101105280	FAM160A1	mRNA	1.93	1.63	2.02	1.19	1.85	3.09	2.44	3.45	2	3.18	1.7	2.31	2.18	1.65
101105282	VPS29	mRNA	36.5	42.17	34.1	32.65	40.74	31.13	31.2	28.42	31.85	28.39	32.13	31.76	30.77	24.82
101105283	SH2B3	mRNA	5.12	6.68	5.86	5.35	4.82	6.05	4.46	5.05	6.55	5.05	6.6	6.11	7.22	5.28
101105286	TMEM42	mRNA	6.78	7	5	5.15	4.85	4.27	6.57	5.16	7.24	6.49	4.84	4.5	5.67	4.22
101105287	FLOT1	mRNA	45.01	47.4	34.57	47.96	44.66	37.67	42.76	54.2	48.71	55.96	44.75	44.34	42.7	45.5
101105289	NEDD9	mRNA	4.15	4.12	3.34	4.83	3.34	4.86	2.64	2.92	4.22	3.94	3.45	3.79	4.49	2.67
101105295	NAXE	mRNA	38.11	46.88	39.35	35.47	43.24	33.52	31.47	40.57	42.73	45.32	44.26	37.58	38.31	32.9
101105304	GTF2E2	mRNA	6.92	7.2	8.59	7.54	6.17	8.37	5.67	7.8	8.47	4.9	6.74	6.13	6.4	4.93
101105305	ZMYM3	mRNA	3.57	3.22	3.1	3.76	3.36	2.34	3.36	3.44	2.9	4.03	3.18	4.72	3.61	4.48
101105307	MMGT1	mRNA	5.85	6.4	7.14	5.78	5.34	6.09	5.97	5.16	6.48	4.61	5.26	4.61	4.65	4.28
101105308	WDR44	mRNA	3.53	3.71	4.39	3.43	3.25	3.62	3.02	2.09	3.94	2.68	3.07	2.62	2.43	2.21
101105309	RPA2	mRNA	12.91	13.13	11.74	10.97	12.43	8.68	10.6	10.7	12.07	10.61	11.79	12.14	11.03	8.81
101105318	PDCL3	mRNA	12.47	14.79	15.85	11.83	14.08	13.96	11.02	12.73	16.43	12.47	13.1	15	14.75	13.41
101105324	LOC101105324	mRNA	19.33	20.84	20.19	17.37	20.02	18.84	19.97	17.75	20.34	18.38	17.17	18.7	19.39	19.27
101105326	TM6SF2	mRNA	39.33	37.53	47.45	38.13	37.21	27.64	36.11	21.77	29.79	33.35	33.28	33.47	32.91	25
101105327	DENND1C	mRNA	11.43	13.79	12.42	10.95	9.93	10.21	11.22	11.23	13.24	11.37	9.76	10.74	10.73	8.73
101105329	MAU2	mRNA	12.81	13.34	8.85	11.01	10.75	9.17	11.04	9.15	11.84	11.65	10.25	12.33	12.22	13.02
101105335	TSPYL4	mRNA	9.8	7.36	7.62	8.19	10.12	6.39	8.47	7.34	6.05	10.14	7.3	11.34	11.7	7.97
101105341	RSAD1	mRNA	1.84	1.55	1.56	1.46	1.56	1.72	1.55	1.33	2.49	1.57	1.44	1.11	1.51	1.08
101105342	ORMDL3	mRNA	115.18	63.66	103.59	82.55	94.73	67.15	100.07	93.16	56.41	114.78	103.37	116.7	113.39	86.73
101105343	MTMR4	mRNA	9.66	10.15	8.83	11.67	9.36	11.57	10.81	13.85	8.21	11.45	12.67	13.25	11.37	11.14
101105344	FMO4	mRNA	14.48	15.72	10.06	14.57	15.57	7.11	10.08	10.43	13.03	14.73	10.79	16.95	16.94	8.5
101105351	DKKL1	mRNA	15.7	12.66	16.88	10.3	13.12	9.42	15.51	11.76	20.5	16.55	10.87	10.4	11	9.57
101105355	SLC37A4	mRNA	80.84	64.49	82.61	70.58	60.17	89.93	54.18	50.16	61.3	85.41	91.9	80.9	92.91	80.42
101105358	RGS7BP	mRNA	2.47	3.33	2.3	2.91	3.15	5.16	2.35	3.34	2.82	4.19	2.72	2.72	3.16	2.35
101105360	SCOC	mRNA	6.47	9.88	7.4	7.88	9.12	7.43	8.84	7.2	7.44	6.65	7.93	6.58	6.93	6.98
101105362	SNX33	mRNA	4.33	3.95	2.58	5.45	3.5	2.42	4.13	3.19	4.06	4.19	3.1	3.26	4.42	3.92
101105363	PDE8A	mRNA	6.29	7.23	7.13	5.66	5.64	7.03	5.06	7.43	6.45	6.37	7.84	7.83	5.86	4.64
101105364	CCR4	mRNA	4.02	2.35	1.92	2.03	4.33	3.69	2.52	3.69	1.4	2.89	4.41	4.07	2.4	2.11
101105366	FRMD4B	mRNA	3.46	4.13	5.12	3.34	3.93	3.04	3.73	3.14	5.03	3.59	2.95	3.01	2.8	2.36
101105373	PCP4L1	mRNA	10.11	9.48	9.25	9.23	7.95	6.72	12.26	14.21	6.94	14.53	6.4	10.32	7.64	6.47
101105376	TTC14	mRNA	12.05	12.96	10.65	11.36	11.45	8.63	12.44	10.58	10.69	11.88	10.46	12.29	12.92	11.17
101105377	SLC37A1	mRNA	2.47	3.32	2.31	2.3	2.76	2.05	2.41	1.49	2.9	1.98	1.65	3	1.62	1.41
101105380	EFNA4	mRNA	17.44	21.07	17.06	20.09	19.66	13.94	16.67	16.84	18.13	19.39	20.62	16.21	18.84	19.03
101105381	CYTH3	mRNA	2.56	2.83	2.44	2.22	2.79	2.35	2.25	2.05	2.41	2.48	2.02	2.77	1.85	2.38
101105385	APTX	mRNA	5.36	5.13	4.45	4.02	6.71	4.79	5.14	4.07	4.84	3.68	3.86	3.7	5.13	4.43
101105386	SPCS3	mRNA	22.91	25.06	20.11	24.33	25.27	30.17	21.63	22.68	28.29	22.27	24.94	23.18	25.17	19.77
101105389	KLHL9	mRNA	5.47	6.26	6.08	4.6	6.12	4.25	5.46	4.13	5.42	5.15	3.99	5.71	5.64	4.42
101105396	UBR4	mRNA	13.11	12.97	11.12	11.11	11.16	11.93	11.83	9.28	10.7	12.93	11.87	12.12	12.35	9.77
101105397	PCYOX1	mRNA	66.39	100.61	118.98	99.17	93.39	88.85	122.68	100.27	100.49	127.85	101.52	122.41	115.15	100.65
101105398	POLR1A	mRNA	5.3	6.18	5.5	4.87	5.22	5.68	4.13	5.48	7.35	4.82	5.09	5.5	5.14	4.29
101105400	LOC101105400	mRNA	507.46	436.87	409.7	583.5	433.63	382.38	682.21	656.3	423.13	627.75	555.8	702.24	759.68	635.07
101105401	NR1H4	mRNA	20.48	25.28	26.99	20.97	26.71	22.7	24.91	20.35	26.03	20.84	21.79	23.48	23.48	19.11
101105402	RERG	mRNA	1.82	2.05	1.02	1.47	1.59	1.57	1.38	1.63	1.54	1.73	1.43	1.45	1.5	1.47
101105403	PTPA	mRNA	22.14	29.8	26.63	23.55	18.85	29.71	18.45	18.17	20.16	17.89	18.69	19.58	17.65	16.8
101105406	SMDT1	mRNA	36.99	49.47	33.97	38.3	47.21	37.79	40.9	38.24	50.07	40.84	40.39	40.73	45.32	40.55
101105407	XRCC2	mRNA	2.81	3.34	3.45	2.13	3.25	2.62	2.46	3	3.16	2.51	2.22	2.67	3.2	2.55
101105408	IRF5	mRNA	17.3	20.59	16.89	12.01	17.1	17.73	13.48	11.99	18.48	12.18	13.39	15.58	15.19	9.2
101105412	LOC101105412	mRNA	1.21	3.34	1.82	1.99	2.24	1.72	3.07	2.43	1.57	3.8	1.96	1.68	2.65	3.52
101105417	VNN2	mRNA	4.08	6.76	5.31	2.84	2.84	4.46	3.2	3.03	7.74	2.55	1.56	2.55	4.23	1.47
101105423	DERL2	mRNA	70.18	66.19	80.75	72.53	79.64	94.18	58.38	68.77	77.98	57.81	87.2	66.45	58.78	62.01
101105424	VPS25	mRNA	66.76	74.39	60.7	62.6	63.1	53.21	57.13	54.5	56.26	65.74	70.35	61.7	67.21	61.03
101105425	LOC101105425	mRNA	2.45	3.1	3.77	2.12	1.94	4.82	2.74	2.89	2.82	1.62	3.04	2.7	1.76	2.06
101105426	GPRC5C	mRNA	26.77	29.68	24.04	27.29	25.82	21.8	18	18.82	25.44	16.03	27.21	29.47	26.94	20.96
101105431	FAM210B	mRNA	41.99	29.18	32.79	57.89	40.54	30.29	49.47	51.38	38.77	42.87	52.11	53.71	37.69	49.82
101105432	IRF8	mRNA	10.3	12.84	10.96	5.66	7.69	10.07	8.27	6.62	13.5	6.57	6.54	6.13	8.99	3.76
101105433	THAP8	mRNA	7.31	7.38	5.91	6.88	5.95	5.04	5.74	5.73	3.28	8.47	6.72	7.33	5.87	7.49
101105438	C2CD3	mRNA	1.74	1.83	1.74	1.55	1.61	2.12	1.24	1.42	1.86	1.38	1.8	1.35	1.37	1.47
101105448	TMEM14A	mRNA	11.41	13.74	12.16	16.48	13.57	8.27	14.25	12.22	10.1	16.59	9.72	11.03	11.3	11.32
101105449	GIGYF2	mRNA	7.14	7.33	8.53	6.51	6.5	9.01	6.16	7.45	7.49	5.87	6.56	7.04	6.24	5.89
101105450	PPIH	mRNA	19.96	21.38	20.52	18.12	20.58	15.4	17.89	14.68	20.25	13.19	13.48	15.44	19.02	12.65
101105452	NFIA	mRNA	18.42	19.77	14.6	17.98	16.62	15.32	17.26	20.61	19.34	24.44	21.63	24.17	21.75	22.48
101105454	SIRT3	mRNA	31.22	33.05	28.78	26.72	29.63	26.12	31.95	30.67	22.07	32.39	29.31	37.7	35.64	38
101105456	ARMH3	mRNA	4.94	5.07	5.56	3.94	4.29	4.75	4.14	4.03	4.27	3.6	4.14	3.78	3.81	3.54
101105457	RAB11FIP2	mRNA	4.93	4.15	3.21	3.49	3.5	2.26	3.68	2.66	3.6	3.16	3.34	4.38	3.73	3.6
101105458	RBP4	mRNA	5329.13	5271.64	4467.27	5167.16	4715.63	3629.09	4871.09	4921.77	4977.09	5821.83	5687.25	6538.81	5271.22	6309.59
101105459	TMEM39A	mRNA	6.48	7.47	6.17	6.46	6.43	10.04	5.7	7.44	10.07	5.74	6.42	5.97	7.33	6.62
101105462	ABAT	mRNA	6.51	10.66	5.67	4.63	4.45	6.94	6.07	4.58	3.1	15.23	9.57	12.97	17.42	10.98
101105464	DCTN5	mRNA	6.97	11.63	10.45	8.01	9.37	12	5.6	8.12	9.53	6.58	9.05	6.53	6.11	5.72
101105467	SETD1A	mRNA	4.19	5.81	5.17	4.53	4.11	4.78	3.54	4.71	5.3	4.19	4.53	3.73	3.46	3.41
101105472	GPKOW	mRNA	4.8	5.28	6.15	4.94	4.84	4.75	4.43	4.3	5.66	4.38	4.87	5.01	4.61	3.57
101105474	RAB3GAP1	mRNA	8.77	8.49	7.97	7.63	6.54	9.08	6.09	8.15	7.58	6.13	7.98	6.74	6.32	5.15
101105475	TIMM8A	mRNA	25.83	37.49	35.71	26.65	33.54	34.9	33.14	25.96	26.07	29.12	33.46	25.39	30.84	27.26
101105485	DNAJC30	mRNA	3.62	3.59	3.68	3.12	4.33	3.17	3.53	3.06	2.85	3.14	2.71	3.6	3.71	2.71
101105486	PFDN5	mRNA	88.28	93.76	91.96	100.87	99.47	78.61	98.16	83.63	100.8	115.75	89.24	90.57	110.03	102.03
101105488	EDF1	mRNA	116.72	120.24	97.32	118.44	117.28	108.46	108.31	101.19	145.15	142.27	136.05	123.64	137.65	129.54
101105489	PAX8	mRNA	13.95	17.93	14.72	21.95	18.1	9.12	16.44	14.78	12.08	14.62	15.15	17.71	17.61	19.23
101105493	DNASE2	mRNA	6.61	11.52	8.82	5.23	7.08	8.32	6.45	5.94	12.23	5.9	4.39	5.27	8.51	4.56
101105495	LOC101105495	mRNA	10.71	8.56	9.76	6.86	8.19	9.05	7.3	7.12	10.56	5.34	6.88	6.61	5.79	6.71
101105496	GM2A	mRNA	31.83	48	41.91	17.31	23.61	27.68	16.49	17.78	38.35	14.51	12.33	17.52	24.83	10.88
101105501	LNX1	mRNA	5.02	5.35	4.19	3.94	4.52	2.59	4.79	2.8	3.07	4.27	3.41	3.75	4.2	3.27
101105502	SCARB2	mRNA	25.01	37	29.93	22.77	26.08	23.43	28.77	25.91	28.49	17.89	21.67	23.07	17.99	15.33
101105503	OXA1L	mRNA	47.28	42.44	43.68	37.02	44.24	38.93	41.13	40.77	38.17	36.01	41.48	42.1	35.67	31.89
101105506	IQGAP2	mRNA	84.33	80.19	81.23	85.26	72.67	83.42	81.32	78.13	60.06	86.9	90.07	80.22	92.51	76.07
101105508	NDUFAF4	mRNA	3.1	5.19	5	2.06	3.13	4.81	3.41	3.53	4.4	3.78	3.09	2.74	3.33	3.35
101105512	UBALD2	mRNA	34.29	28.86	25.76	33.29	27.27	20.37	28.55	25.3	32.6	26.99	31.86	27.04	22.62	24.67
101105515	MARK1	mRNA	3.37	4.53	2.89	3.42	3.01	2.9	3.38	2.58	3.21	2.38	2.55	2.89	2.89	2.46
101105516	C1QTNF12	mRNA	8.01	8.84	8.36	11.71	8.44	4.14	10.83	12.18	9.51	16.2	13.96	15.39	7.61	12.89
101105517	ACTR5	mRNA	4.37	5.69	3.62	4.09	4.28	3.87	3.92	4.14	4.74	3.83	3.73	3.98	4.13	3.31
101105519	CNOT1	mRNA	15.73	13.48	18.37	15.19	14.46	17.42	13.61	15.5	16.28	13.1	18.86	13.49	14.46	12.35
101105522	LENG8	mRNA	56.22	73.77	45.12	57.09	49.61	37.82	45.21	44.12	59.67	54.33	49.4	53.79	50.97	44.87
101105523	APIP	mRNA	18.44	13.39	16.19	16.65	14.87	14.3	19.42	16.97	19.46	18.72	18.61	17.07	14.4	17.11
101105524	SLC43A3	mRNA	11.83	13.75	17.16	17.3	4.19	16.45	14.04	19.81	18.96	19.84	18.09	6.48	5.97	6.23
101105529	STK10	mRNA	4.55	6.91	9.35	4.08	4.08	9.3	5.19	3.4	6.22	2.27	2.05	3.06	3.56	2.07
101105530	SH3D19	mRNA	20.32	23.89	21.93	25.62	16.83	20.3	21.92	26.27	22.02	16.03	19.04	22.26	19.48	15.23
101105533	LOC101105533	mRNA	3.03	3.55	4.93	4.07	2.74	3.2	4.6	4.2	2.98	3.33	3.83	5.11	3.99	3.2
101105535	TMEM43	mRNA	65.13	57.57	43.77	68.1	48.6	40.45	45.23	51.11	53.5	32.07	56.02	42.93	40.7	51.54
101105536	SLC6A11	mRNA	158.91	206.07	240.87	189.76	157.47	170.07	190.67	174.22	121.47	106.98	142.67	130.53	88.79	148.86
101105539	HFE	mRNA	14.69	11.5	14.59	10.69	12.99	13.35	11.84	9.85	7.18	8.32	10.88	8.86	11.84	8.75
101105541	ECM1	mRNA	52.35	59.52	59.17	25.72	31.12	48.28	42.18	42.63	45.29	49.93	54.87	35.13	51.01	35.59
101105544	TGIF1	mRNA	9.76	7.95	8.3	8.39	9.76	8.41	7.91	8.08	14.74	11.81	7.43	9.91	8.84	10.2
101105546	KPNA4	mRNA	13.45	15.4	17.39	15.22	13.47	17.87	13.09	13.05	18.84	13.85	14.54	14.49	14.84	11.32
101105549	DIPK2A	mRNA	9.89	13.33	8.91	10.23	12.72	9.05	12.18	7.67	11.69	8.49	9.9	12.33	10.81	11.28
101105552	HNRNPA3	mRNA	53.83	67.85	47.81	56.11	60.66	50.34	50.34	48.15	70.21	64.58	57.91	53.7	63.3	50.34
101105555	PPP1R8	mRNA	8.76	8.79	8.74	7.19	8.21	9.97	6.78	8.24	8.67	5.91	7.53	6.68	6.56	5.64
101105557	SHB	mRNA	12.12	11.38	13.54	13.46	14.24	15.26	9.86	9.98	14.42	11.65	14.49	10.7	10.54	10.75
101105564	NBAS	mRNA	2.43	2.72	2.17	2.09	2.08	2.98	2	2.12	2.29	2.16	2.71	2.07	2.3	2.46
101105568	RFXANK	mRNA	11.14	9.8	8.28	9.04	9.66	7.14	9.65	7.42	11.47	9.26	8.03	9.91	11.77	11.33
101105569	TMEM161B	mRNA	3.39	4.58	3.8	2.89	3.57	2.91	3.73	2.15	4.18	3.03	2.32	3.03	3.36	2.44
101105573	SEPSECS	mRNA	21.18	20.96	23	21.37	22.99	16.2	26.85	18.57	17.28	19.43	22.68	18.39	18.6	16.75
101105574	PRKCH	mRNA	1.93	2.67	1.63	1.88	1.57	2.46	1.58	2.15	3.12	2.05	2	1.56	2.44	1.13
101105577	MTSS1	mRNA	57	53.19	49.85	47.06	58.91	44.86	45.26	30.91	50.72	35.69	55.42	44.21	44.04	35.09
101105582	ACSF2	mRNA	4.23	5.4	6.25	3.21	4.18	4.79	3.64	4.99	5.79	3.58	2.9	4.5	4.38	2.35
101105585	RAPGEFL1	mRNA	2.99	4.61	2.97	2.5	2.7	1.68	2.4	1.91	2.95	3.1	4.53	5.94	5.07	2.51
101105586	PRRC2C	mRNA	10.08	9.81	8.7	8.48	8.62	8.28	8.1	8.4	10.48	9.42	9.12	9.93	9.47	8.81
101105588	LAMC1	mRNA	4.92	5.96	4.9	4.18	3.76	5.13	4.56	4.38	4.67	3.34	4.36	4.53	3.76	3.89
101105589	ACBD3	mRNA	6.79	9.75	8.37	7.26	7.51	9.23	7.2	6.62	8.19	6.05	6.66	5.78	7.05	5.74
101105590	ASB13	mRNA	12.97	15.82	11.96	14.63	13.47	11.76	14.57	9.8	10.29	8.37	12.12	8.51	10.75	8.45
101105593	ZNF23	mRNA	3.73	4.99	4.86	4.91	4.7	4.2	5.24	3.22	5.12	4.52	6.73	6.34	7.36	5.26
101105595	SDHAF1	mRNA	6.49	6.4	5.58	4.04	6.5	5.36	5.28	5.77	6.1	5.79	4.48	5.44	4.21	5.02
101105597	CUL5	mRNA	4.12	4.23	3.62	3.57	3.71	3.52	3.68	3.29	3.11	3.78	3.76	3.77	3.42	3.02
101105600	RNF169	mRNA	3.16	3.05	2.91	2.55	2.58	3.08	2.57	1.93	2.68	2.05	2.94	2.19	2.23	2.6
101105602	RAB33B	mRNA	3.68	3.87	4.09	3.59	3.57	3.53	3.33	2.47	4.24	3.18	2.97	2.82	3.27	3.04
101105603	NGRN	mRNA	3.14	1.47	6.31	1.85	2.31	4.76	2.94	4.95	5.12	4.62	4.97	1.19	2.64	1.28
101105604	SNUPN	mRNA	5.95	6.72	7.23	6.58	6.48	5.53	5.89	5.81	5.6	4.56	5.44	4.66	7.09	4.93
101105607	SELENOK	mRNA	53.78	57	46.26	53.96	51.37	68.98	59.56	47.92	65.17	43.28	54.53	47.68	56.83	43.73
101105609	LOC101105609	mRNA	29.89	17.44	11.18	10.07	1.89	3.52	10.16	6.08	13.48	5.87	6.63	2.33	5.64	7.96
101105610	LOC101105610	mRNA	6.1	3.39	4.1	8.63	6.45	3.32	8.05	4.92	2.73	2.48	1.89	5.84	5.6	14.85
101105612	TMED5	mRNA	22.78	23.29	19.59	21.84	28.15	30.75	18.87	17.1	24.76	21.19	15.56	18.09	20.27	18.41
101105613	VWA5A	mRNA	5.09	5.97	6.01	4.88	3.66	5.27	5.68	3.69	7.11	3.23	3.93	4.85	4.02	3.14
101105614	LOC101105614	mRNA	3.8	3.79	2.88	3.65	2.53	1.89	3.37	1.85	2.61	2.97	2.33	2.68	2.85	3.28
101105616	SDHC	mRNA	102.41	107.05	105.61	99.28	111.6	96.22	96.91	116.7	88.08	109.61	120.89	116.34	117.71	98.55
101105618	EDRF1	mRNA	2.61	2.35	2.14	1.95	2.18	1.92	2.22	1.5	1.9	2.09	2.25	1.93	2.36	1.62
101105619	PLS1	mRNA	3.18	2.32	1.36	3.14	2.36	2.28	2.87	3.99	3.39	4.14	3.49	4.61	3.79	3.68
101105620	NDUFV3	mRNA	18.11	19.78	21.94	15.18	12.22	17.02	14.17	14.88	14.31	14.04	14.52	13.94	11.74	11.53
101105624	EFNA1	mRNA	38.66	38.62	26.51	49.86	34.57	27.45	35.35	40.07	33.87	49.29	30.83	36.79	32.12	43.15
101105627	PBLD	mRNA	123.5	147.7	154.15	168.25	99.65	90.65	153.23	100.44	92.16	111.44	164.3	140.66	112.89	123.93
101105629	VEGFC	mRNA	5.83	4.16	6.19	6.79	5.25	4.23	4.79	6.59	4.95	5.85	4.39	6.1	6.3	4.71
101105631	CTPS2	mRNA	4.09	5.81	5.83	4.9	4.51	6.37	4.02	4.67	6.2	5.02	4.85	5.01	5.7	3.97
101105634	CLK1	mRNA	59.36	70.31	35.81	48.39	52.47	32.15	45.62	44.78	49.52	55.7	41.75	60.68	67.1	47.15
101105636	HP1BP3	mRNA	20.75	22.26	19.12	21.07	19.69	19.71	20.57	19.77	19.42	22.59	21.21	25.86	21.96	19.49
101105639	SCRN3	mRNA	5.23	4.24	4.38	4.69	4.4	3.34	5.7	6.57	3.31	3.7	4.33	5.09	4.6	3.07
101105642	TIA1	mRNA	10.92	12.27	8.48	10.09	9.44	7.55	9.94	7.93	10.59	10.66	8.41	12.72	12.47	10.13
101105643	PTCD3	mRNA	8.7	9.92	13.31	8.13	8.93	11.6	7.92	9.06	11.49	7.37	9.53	8.43	8.32	7.03
101105645	PRIM1	mRNA	4.45	5.23	4.27	4.66	4.75	2.44	4.29	3.45	4.15	5.02	4.1	3.06	3.56	3.71
101105647	TOMM22	mRNA	67.89	70.57	60.67	75.39	54.07	59.69	62.45	61.13	56.46	75.5	70.44	55.24	59.16	59.68
101105648	CRAT	mRNA	80.73	103.81	113.87	84.21	65.53	96.93	82.13	62.83	60.54	57.23	79.52	69.72	76.12	55.28
101105649	TET3	mRNA	2.51	3.25	2	2.24	2.11	1.57	2.25	1.82	1.84	2.46	2	2.71	2.44	2.17
101105651	LOC101105651	mRNA	372.91	323.3	248.4	761.79	340.08	265.1	548.23	307.63	561.58	692.55	351.4	557.6	381.05	478.51
101105653	ACTR3B	mRNA	4.23	4.86	3.5	4.63	4.51	4.55	3.91	4.9	3.68	3.74	5.17	3.93	3.26	3.46
101105658	ZCCHC4	mRNA	2.78	3.28	3.35	2.08	2.64	2.66	3.04	2.76	2.6	2.47	2.68	2.44	2.11	2.27
101105659	FGFRL1	mRNA	114.78	136.42	134.98	128.48	103.05	124.35	111.09	85.04	76.92	79.43	108.87	77.66	54.9	83.95
101105660	KCNN2	mRNA	23.36	18.78	18.97	24.34	23.92	14.64	26.34	18.4	13.49	18.38	25.71	21.16	19.31	19.18
101105664	COQ6	mRNA	21.67	25.27	27.03	20.58	18.41	26.35	33.33	20.22	25.09	23.71	19.7	20.98	35.98	25.63
101105677	SIRPA	mRNA	25.7	38.77	29.37	24.21	25.44	35.13	30.11	25.83	27.98	21.14	19.31	21.87	23.63	18.62
101105679	MTHFSD	mRNA	3.13	3.12	2.19	2.37	2.71	2.37	3.02	2.56	2.45	2.56	2.77	2.52	2.83	2.64
101105681	CD79A	mRNA	1.63	2.37	1.44	2.08	1.93	2.15	2.09	3.05	2.92	2.76	2.2	2.28	2.88	1.46
101105682	CES3	mRNA	192.71	170.14	136.59	186.7	186.15	166.22	181.55	126.87	114.45	223.7	187.35	246.26	153.77	213.73
101105684	TMEM41B	mRNA	9.31	9.33	9.16	7.88	10.52	13.08	8.84	6.52	7.99	6.35	9.03	8.75	9.87	5.45
101105688	2022-03-06	mRNA	19.97	20.19	19.29	19.99	19.86	19.99	18.2	16.64	15.6	16.65	18.73	18.05	18.07	19.44
101105691	PRPF39	mRNA	11.58	11.85	10.65	11.87	11.02	8.74	12.37	11.63	11.46	14.43	11.14	11.94	12.34	11.57
101105693	SETD5	mRNA	8.28	9.62	9.83	7.59	8.01	9.39	7.98	8.16	8.76	8.11	8.11	8.06	8.35	6.66
101105696	PPP1R10	mRNA	22.45	22.64	12	14.22	20.39	16.63	11.68	9.86	8.56	9.24	16.59	8.35	14.91	7.41
101105700	BET1L	mRNA	13.58	19.09	14.16	15.45	15.45	12.6	14.74	14.53	15.63	15.07	13	14.19	14.32	15.19
101105702	B4GAT1	mRNA	5.98	6.18	4.66	5.85	5.41	4	6.1	4.78	3.9	4.96	5.99	4.56	4.1	5.09
101105704	GPATCH4	mRNA	4.84	6.8	6.89	5.04	4.75	6.79	3.79	4.74	7.26	4.45	4.23	3.71	4.83	3.27
101105706	FAM204A	mRNA	4.61	5.29	3.84	4.64	5.92	2.34	4.83	3.81	4.66	4.06	4.25	4.54	4.22	4.31
101105708	POGLUT1	mRNA	6.01	6.03	6.12	5.41	6.08	5.62	4.93	4.73	6.1	4.98	5.2	5.73	5.17	4.29
101105709	PIK3C3	mRNA	3.56	3.59	3.33	3.82	3.36	3.41	3.1	3.23	3.63	2.41	2.97	3.07	3.03	2.86
101105710	MPPE1	mRNA	14.4	15.78	12.99	13.19	15.33	11.15	13.83	11.13	15.06	13.43	12.92	14.45	12.98	11.78
101105711	PMM2	mRNA	20.27	26.21	20.67	20.04	23.07	23.39	18.32	20.41	22.88	19.23	18.79	19.89	20.8	19.31
101105713	PLK1	mRNA	1.7	2.47	1.36	1.1	1.56	1.22	1.31	1.28	2.37	1.39	1.74	1.23	1.8	1.42
101105714	PPP1R35	mRNA	8.91	10.97	8.35	10.07	9.68	6.72	8.73	9.64	10.5	10.72	9.34	10.7	8.65	8.71
101105716	HSD3B7	mRNA	81.62	78.13	72.94	100.58	75.83	73.32	69.6	89.5	59.77	91.37	102.74	79.47	80.58	99.79
101105718	POFUT2	mRNA	9.26	10.43	9.18	12.17	10.9	9.14	7.15	8.81	13.23	7.39	6.27	11.7	7.5	8.9
101105721	SPTLC1	mRNA	25.23	22.59	25.11	20.69	24.8	19.61	19.38	17.41	18.14	17.03	18.2	15.76	20.16	15.73
101105729	MARCKSL1	mRNA	6.91	10.52	5.21	6.7	5.37	7.01	5.77	7.56	9.4	7.28	5.68	8.87	6.54	6.17
101105733	UBXN2A	mRNA	9.1	9.54	10.21	7.46	8.24	8.45	7.19	6.97	7.59	8.12	8.53	7.27	8.87	5.84
101105735	ADCY6	mRNA	6.28	7.96	7.25	5.64	6.64	6.58	6.27	5.36	6.21	5.17	5.05	5.44	6	5.03
101105736	PEX5	mRNA	35.59	32.62	31.76	35.99	20.48	23.44	22.8	21.48	20.09	20.34	26.62	32.19	21.86	17.19
101105737	RABL6	mRNA	22.76	30.82	22.78	24.39	23.3	21.78	23.44	22.85	23.3	22.39	19.51	23.56	17.04	21.02
101105743	LAMB1	mRNA	4.32	5.12	7.28	4.57	3.73	7.07	5.7	3.51	4.18	2.57	4.65	4.61	3.02	4.18
101105747	LECT2	mRNA	1210.34	867.56	1072.1	1473.94	1162.87	896.79	1056.54	1072.58	1235.97	1488.23	1453.1	986.1	1039.04	1062.88
101105753	CHIC2	mRNA	3.3	2.97	2.95	2.48	2.94	2.63	2.67	2.3	3.3	2.3	2.18	2.02	2.19	2.15
101105755	ABHD4	mRNA	11.74	21.55	16.91	10.58	14.1	6.99	9.29	5.81	17.16	7.11	8.04	10.45	5.32	3.44
101105757	F2R	mRNA	2.79	5.86	2.9	2.76	2.66	3.77	3	3.2	3.31	2.77	2.56	2.69	3.21	2.23
101105761	C9H8orf33	mRNA	5.38	5.22	5.42	6.04	5.47	5.29	4.6	3.97	3.67	4.22	3.4	5.12	4.44	5.81
101105763	DHX33	mRNA	5.77	6.39	6.49	5.16	5.51	6.54	4.59	4.14	5.7	4.69	4.47	4.83	3.99	4.21
101105767	C12H1orf115	mRNA	81.71	74.1	75.3	69.52	80.61	45.89	57.28	50.85	65.4	77.2	49.46	66.77	54.72	62.05
101105768	B3GALT6	mRNA	1.51	1.8	2.27	2.12	2.63	2.13	1.55	1.97	2.14	1.52	1.56	1.59	1.68	1.29
101105770	SLC38A7	mRNA	6.83	10.32	12.77	5.9	6.47	9.39	6.84	4.09	5.59	2.59	4.02	3.64	3.73	2.24
101105771	BANP	mRNA	5.84	6.79	10.1	4.11	5.38	11.12	4.31	6.31	5.6	3.28	7.24	4.82	6.72	4.95
101105773	LENG9	mRNA	2.53	3.01	3.17	2.63	2.79	2.42	2.28	2.62	3.4	2.93	2.26	1.9	1.85	2.11
101105774	PDHX	mRNA	6.41	6.8	6.54	4.7	5.89	5.65	5.26	4.45	4.51	4.58	4.46	4.82	4.14	4.62
101105775	TIMM10	mRNA	19.61	21.96	22.74	18.17	16.18	16.37	15.82	16.24	22.69	14.88	17.37	14.81	16.12	13.03
101105779	PPTC7	mRNA	8.9	9.42	9.5	6.97	7.94	9.28	8.68	5.25	8.62	7.54	8.6	7.18	8.21	6.35
[truncated: 8,363 more rows]
