# Supplementary material for: Genome wide transcriptome analysis provides bases on hepatic lipid metabolism disorder affected by increased dietary grain ratio in fattening lambs
Source: BMC Genomics. 2023 Jun 29;24:364. doi: 10.1186/s12864-023-09465-4 (PMC10308664; doi:10.1186/s12864-023-09465-4)
Supplement: Supplementary file 5 — Lists of dietary dependent genes fed diets [file 12864_2023_9465_MOESM5_ESM.xlsx]

## Sheet: Dietary dependent gene list
Lists of dietary dependent genes fed diets
Concentration of grain
GN60	GN70
FBLN1	HBB
GUCA2A	ROBO1
PLIN1	AK1
FAS	EML6
RB1	LOC101102142
REM1	NUP210L
ARL4C	RAPGEF6
SLC30A7	ZWILCH
NR6A1	GINS2
IZUMO1	LOC101103227
FHL1	LOC101103401
PEG10	SCAPER
ADAMTS1	ARHGEF3
BTG3	LOC101103771
GDF15	SPTSSB
NCALD	BMPR2
SYDE1	WSCD2
AMTN	RCCD1
PMAIP1	LOC101104287
SLC4A7	SGO2
C24H16orf54	CHAC2
LOC101102485	NPAS2
CRISPLD2	ALMS1
CASK	MEIS2
ACAP2	CCDC180
ZNF629	GSDMB
C7	HSF5
LOC101103187	LOC101105149
FKBP14	LRATD1
FOXF1	LIPT2
CTPS1	RICTOR
SAMD8	HAPLN4
TM4SF20	LOC101105860
NAPB	THNSL1
CDHR5	CLIC2
CCDC85B	FANCM
LOC101103461	TUBD1
GORAB	ODF3
FANCI	LOC101106227
ZNF567	KRT10
OTULINL	TAF1A
CAMK1	FXYD3
MCM6	TEDC1
TRIM14	FIGNL1
CKS2	ATF7IP2
MCM5	LOC101107541
DCBLD1	SCML2
TACC3	LOC101108030
C3AR1	LOC101108113
RELT	RIC3
PTGER4	HCN2
HILPDA	CASP8AP2
RBM38	CBFA2T3
KIAA0513	LIN7B
CPM	LOC101109701
CCHCR1	TBC1D30
PYGO1	THRSP
EEF2KMT	ARHGEF19
SPAG1	MMP11
LOC101104893	ZBTB6
HS3ST1	UBAP1L
PHC1	FCHO1
IER5L	METRN
LSM3	PRF1
SYK	ZBTB34
LOC101105348	LRRK2
MCM4	TANC1
C19H3orf62	IRAK1BP1
CHEK2	FBXL8
BTK	BMT2
PSD4	GIMAP1
LOC101105754	TANGO6
TRIM59	ZNF704
ZNF667	PDGFC
SLC22A15	COL4A5
ZC3H12C	MMRN2
ADA	CENPBD1
LOC101106372	PYCR1
WDR54	SPAG8
THBS1	SIRT6
ZNF304	CCER2
GNG2	SAP30
NOL3	MROH6
GLIPR2	MYLK3
LOC101106871	GPR4
PRR5L	LOC101113965
RAB34	DYNC2LI1
MCM10	C7H15orf48
KANK4	CRYGS
ZBED3	TMEM117
WDR34	NPR3
TUBAL3	TRIM44
IL15RA	FAM229A
CC2D2B	LOC101114750
NHS	LOC101114852
SINHCAF	LDLRAD3
ARHGAP10	SLC17A3
ATP6V1B1	CCL14
ADORA2B	ENKD1
KISS1	SOX5
CELF2	ZNF292
DPY19L3	NAV2
KRBA2	RBM41
WDCP	CARMIL1
SLC25A45	C3H12orf4
ANTXR1	ARHGAP32
ARHGAP8	TMEM206
FAM180A	SYCP2L
SERAC1	PRR15L
LY96	ATP8B3
OGN	CCRL2
FGF21	PYROXD2
ANKRD13D	CXHXorf21
CHST14	CDHR2
TVP23A	C14H19orf47
PDK3	NYNRIN
GAS8	ZNF619
MGAT4A	RIF1
CAMK1D	SUPT3H
SLC31A2	AFAP1L1
WIF1	USP54
CSNK1G1	DNAJB5
SYNJ2	THEM6
LOC101109425	BSPRY
CCDC3	IFNLR1
USP2	YPEL1
SLC37A2	IFT22
DSTYK	NEK3
RAB3IL1	HYAL3
RAPGEF3	LOC101121659
ZC3HAV1L	CD6
MYEF2	PIF1
ANKRD6	PARS2
GPNMB	RARB
ARHGAP26	LTB
LOC101109993	CACNB1
SOWAHC	NKIRAS1
MFAP2	LOC101123341
C11H17orf107	LOC101123551
CNRIP1	ZNF248
FSD2	XRCC3
RGS5	LOC105603371
SRBD1	LOC105605937
FAM129B	PLA2G2D
LOC101110593	SPEG
RSPH3	LOC105608895
NUF2	LOC105609712
METTL14	MISP3
RELL1	LOC105613406
ISLR	LOC105613629
SMIM4	C11H17orf100
ATRIP	LOC114108725
CNNM4	LOC114108752
PCED1B	LOC114109037
VWF	LOC114109675
HAUS3	LOC114110308
LOC101111046	LOC114110420
LHX3	LOC114110581
ZNF250	LOC114110833
FUT8	LOC114111330
PRKDC	LOC114112363
PHF7	LOC114112562
NT5DC3	LOC114113124
DIPK1C	LOC114113596
LIPG	LOC114116118
TTBK1	LOC114116722
ZSWIM6	LOC114117335
MED21	LOC114117553
RXYLT1	LOC114117773
LOC101112162	C14H16orf87
SPIRE2	LOC114118046
PPDPFL	FXYD2
ZBTB10	PR
RASGRP4	FLT1
STK36	CRY1
LOC101112526	CD247
SASS6
LRRC45
RAI1
CSKMT
RPS6KC1
CCM2L
SPOCK2
HABP4
VSIG4
SHISA4
PRMT2
LOC101113460
SLC1A4
ZBTB24
SS18L1
SH3PXD2A
AMMECR1
SLC23A2
MICAL1
RNF150
SFMBT2
SEMA6B
RASL11A
SHQ1
C1H3orf52
KDF1
PLPP7
PLEKHA2
LOC101114535
MTM1
SMARCD3
CENPS
GULP1
WDR86
NCAPD3
PIK3IP1
TNRC6C
SHISA2
ZNF473
POLA1
LOC101115614
EEF1B2
ATP4A
C1H1orf216
LOC101116286
THAP9
NAPSA
IGSF9
SIT1
NCKAP5
ABCC3
CIART
THBS2
BICDL1
PSTPIP1
APOA4
FHL3
ANKRD35
AP1S3
MIOX
LOC101117343
ZBTB22
RILPL1
LOC101117577
TEP1
TMEM231
NOCT
SH2B2
DLL1
DYRK3
SOCS4
HIGD1A
LOC101117971
KDM4C
RASL12
FGL2
ZNF70
PRKCI
STYXL1
NRL
PRKCB
TMEM72
FRZB
BMPER
OSBPL7
SLC47A2
UNC5A
SPON1
C15H11orf49
AFAP1L2
RNF217
FRMD3
LOC101119517
TDRKH
STK17B
CD24
SALL4
SMC2
TNK1
PQLC3
LOC101120022
ZNF200
TRIM56
NDRG1
SMCR8
KLHL11
RNF227
TMEM132B
STK26
MFSD2A
LOC101120392
FBXO30
GPM6B
GNPDA2
DOK1
GABRG1
ATP2B2
ZMAT1
ELF4
SOAT1
TMED6
TMEM192
LRRC8B
NAA40
BLOC1S2
E2F3
LOC101121820
C2H8orf58
ADA2
FZD6
CDC42EP2
LOC101122246
SYT5
FHL2
ZNF792
PUS7
PPP1R3E
BORA
ENPP3
VSTM2L
LOC101122882
LTBP3
NRROS
RFESD
P2RY13
UFSP1
HAUS6
WDR47
DOCK7
ACER2
LOC101123578
ARHGAP23
LOC105601870
LOC105601916
SNED1
LOC105602080
LOC105602111
C1QTNF5
LOC105603393
XG
LOC105605821
TMEM200B
FRAT1
HES4
LOC105609832
IQANK1
ERICH4
LOC105614607
LOC105615175
LOC105615213
LOC106990828
LOC106990829
LRFN4
DEPTOR
LOC114108599
LOC114108609
CLEC7A
AP5Z1
ZNF316
LOC114108743
FAM222A
LOC114108999
ZBTB42
LOC114109396
LOC114110263
SPN
LOC114111346
LOC114111773
SECISBP2
LOC114113152
LOC114113242
LOC114114475
LOC114114600
LOC114114826
LOC114115302
LOC114115554
LOC114116094
LOC114116131
LOC114116228
LOC114116423
LOC114117002
PHF13
LMOD1
LOC114117319
LOC114117347
NANP
LOC114117623
LOC114118362
LOC114118433
AQP1
RHOBTB2
AQP3
ENO3
IGFBP5
PAPPA
FOS
FST
THRB
SLC2A5
PDGFB
PYGB
SLCO2A1
NCF1

## Sheet: Dietary dependent gene function
Dietary dependent gene function
Group	Category	Term	Count	%	PValue	Genes	List Total	Pop Hits	Pop Total	Fold Enrichment	Bonferroni	Benjamini	FDR
GN60	GOTERM_BP_DIRECT	GO:0006270~DNA replication initiation	4	1.14943	0.00204675	POLA1, MCM4, MCM5, MCM6	218	13	10659	15.0445	0.850017	1	1
	GOTERM_BP_DIRECT	GO:0050850~positive regulation of calcium-mediated signaling	3	0.862069	0.0238066	SYK, CD24, ADA	218	12	10659	12.2236	1	1	1
	GOTERM_BP_DIRECT	GO:0045600~positive regulation of fat cell differentiation	4	1.14943	0.0313346	FRZB, WIF1, NOCT, CCDC3	218	34	10659	5.75229	1	1	1
	GOTERM_BP_DIRECT	GO:1901985~positive regulation of protein acetylation	2	0.574713	0.0403042	CAMK1, RAPGEF3	218	2	10659	48.8945	1	1	1
	GOTERM_BP_DIRECT	GO:0009991~response to extracellular stimulus	2	0.574713	0.0403042	NOCT, RASGRP4	218	2	10659	48.8945	1	1	1
	GOTERM_BP_DIRECT	GO:0071226~cellular response to molecule of fungal origin	2	0.574713	0.0403042	SYK, CLEC7A	218	2	10659	48.8945	1	1	1
	GOTERM_BP_DIRECT	GO:0032922~circadian regulation of gene expression	4	1.14943	0.0473791	RAI1, NOCT, USP2, CIART	218	40	10659	4.88945	1	1	1
	GOTERM_BP_DIRECT	GO:0018105~peptidyl-serine phosphorylation	5	1.43678	0.0541131	SYK, PRKDC, PDGFB, PDK3, CSNK1G1	218	70	10659	3.49246	1	1	1
	GOTERM_BP_DIRECT	GO:0048633~positive regulation of skeletal muscle tissue growth	2	0.574713	0.0598457	DLL1, MTM1	218	3	10659	32.5963	1	1	1
	GOTERM_BP_DIRECT	GO:0060143~positive regulation of syncytium formation by plasma membrane fusion	2	0.574713	0.0598457	CAMK1, RAPGEF3	218	3	10659	32.5963	1	1	1
	GOTERM_BP_DIRECT	GO:0043066~negative regulation of apoptotic process	9	2.58621	0.064785	ARHGAP10, CAMK1D, LHX3, PRKDC, FHL2, FAS, LOC101103187, AQP1, FAM129B	218	209	10659	2.1055	1	1	1
	GOTERM_BP_DIRECT	GO:0048839~inner ear development	3	0.862069	0.0672495	BMPER, LHX3, DLL1	218	21	10659	6.98493	1	1	1
	GOTERM_BP_DIRECT	GO:0042632~cholesterol homeostasis	4	1.14943	0.0702272	SOAT1, LIPG, APOA4, CD24	218	47	10659	4.16123	1	1	1
	GOTERM_BP_DIRECT	GO:0001890~placenta development	3	0.862069	0.0730113	LHX3, PEG10, ADA	218	22	10659	6.66743	1	1	1
	GOTERM_BP_DIRECT	GO:0071320~cellular response to cAMP	3	0.862069	0.0789254	IGFBP5, RAPGEF3, AQP1	218	23	10659	6.37754	1	1	1
	GOTERM_BP_DIRECT	GO:1904754~positive regulation of vascular associated smooth muscle cell migration	2	0.574713	0.0789911	DOCK7, PDGFB	218	4	10659	24.4472	1	1	1
	GOTERM_BP_DIRECT	GO:0006268~DNA unwinding involved in DNA replication	2	0.574713	0.0977484	MCM4, MCM6	218	5	10659	19.5578	1	1	1
	GOTERM_BP_DIRECT	GO:0034351~negative regulation of glial cell apoptotic process	2	0.574713	0.0977484	PRKCI, DLL1	218	5	10659	19.5578	1	1	1
	GOTERM_BP_DIRECT	GO:2000647~negative regulation of stem cell proliferation	2	0.574713	0.0977484	KDF1, FBLN1	218	5	10659	19.5578	1	1	1
	GOTERM_BP_DIRECT	GO:0046638~positive regulation of alpha-beta T cell differentiation	2	0.574713	0.0977484	SYK, ADA	218	5	10659	19.5578	1	1	1
GN70	GOTERM_BP_DIRECT	GO:0001771~immunological synapse formation	2	1.36986	0.0383397	CD6, PRF1	84	5	10659	50.7571	0.999995	1	1
	GOTERM_BP_DIRECT	GO:1903206~negative regulation of hydrogen peroxide-induced cell death	2	1.36986	0.0458315	LRRK2, PYCR1	84	6	10659	42.2976	1	1	1
	GOTERM_BP_DIRECT	GO:0046415~urate metabolic process	2	1.36986	0.0606426	CARMIL1, SLC17A3	84	8	10659	31.7232	1	1	1
	GOTERM_BP_DIRECT	GO:0045820~negative regulation of glycolytic process	2	1.36986	0.0606426	SIRT6, CBFA2T3	84	8	10659	31.7232	1	1	1
	GOTERM_BP_DIRECT	GO:0010569~regulation of double-strand break repair via homologous recombination	2	1.36986	0.0895866	FIGNL1, SIRT6	84	12	10659	21.1488	1	1	1
