# Supplementary material for: Genome wide transcriptome analysis provides bases on hepatic lipid metabolism disorder affected by increased dietary grain ratio in fattening lambs
Source: BMC Genomics. 2023 Jun 29;24:364. doi: 10.1186/s12864-023-09465-4 (PMC10308664; doi:10.1186/s12864-023-09465-4)
Supplement: Supplementary file 6 — The gene list of differentially expressed genes (DEGs) between two groups [file 12864_2023_9465_MOESM6_ESM.xlsx]

## Sheet: DEGs
The gene list of differentially expressed genes (DEGs) between two groups
Gene Symbol	log2 FC	Qvalue	Regulated
LOC101107420	4.59496	0.0409082	Up
LOC114108682	4.08959	0.0125621	Up
LOC114111248	3.98321	0.00027275	Up
LOC114116989	2.84666	0.0203468	Up
THBS4	2.81087	0.00532711	Up
UNC5C	2.80951	0.00361066	Up
LOC101108297	2.79923	0.000793838	Up
LOC114109675	2.34027	0.000929512	Up
CCDC78	2.22792	0.000181027	Up
LOC101113398	2.16627	0.010007	Up
ADAMTS18	2.0647	0.0488151	Up
THRSP	1.93998	0.0124699	Up
LOC114110832	1.52708	0.00982944	Up
PYROXD2	1.51873	0.039876	Up
METRN	1.47602	0.00697658	Up
LMNTD1	1.47175	0.00151195	Up
FASN	1.3911	0.00283832	Up
THSD4	1.37864	0.0165162	Up
SYT3	1.31109	0.0105176	Up
PLEKHB1	1.30587	0.0192076	Up
XCL1	1.30453	0.010596	Up
PFKM	1.29672	0.0234027	Up
MBOAT2	1.29101	0.00187324	Up
KIAA2012	1.26005	7.70663e-06	Up
SLC6A12	1.24915	0.0223049	Up
SLC2A4	1.23197	0.025268	Up
KIAA1549L	1.2311	0.00907578	Up
STKLD1	1.23077	0.0166865	Up
SMPDL3B	1.2059	0.0449077	Up
HEBP1	1.16387	8.00656e-08	Up
IL1B	1.09623	0.000180322	Up
LOC114108601	1.09265	0.00274205	Up
PPM1K	1.07388	0.0284344	Up
EGFL8	1.0694	0.021021	Up
LOC101118990	1.06923	0.039888	Up
LOC101118224	1.06272	0.0144862	Up
DOCK3	1.03531	0.000977174	Up
LOC105616540	1.03339	0.0144862	Up
CTXND1	1.02581	0.0450064	Up
TSPAN15	1.02505	0.000636381	Up
CELF4	0.995029	0.000368228	Up
CXCL9	0.991273	0.0139013	Up
YBX2	0.98761	0.0107826	Up
CA3	0.974044	0.0300419	Up
DLEC1	0.971783	0.0121106	Up
TNFRSF18	0.969265	0.0428203	Up
LOC101107232	0.964067	0.021021	Up
LOC105610137	0.954958	0.00132471	Up
ZBTB20	0.940994	0.00955321	Up
FDPS	0.932424	0.0192011	Up
ADGRG6	0.928694	2.97333e-05	Up
RGN	0.920323	0.000128944	Up
SLC30A10	0.911775	0.00474929	Up
SUMO1	0.909941	0.0277644	Up
ZNF385B	0.898273	0.0403695	Up
HAGHL	0.88308	0.00151195	Up
ARFIP2	0.873	0.000758445	Up
LOC101114285	0.856998	0.0293518	Up
SEPHS2	0.856813	0.000758445	Up
LGR5	0.856661	0.0139308	Up
ANGPTL8	0.849894	0.0180243	Up
LOC114113690	0.83252	0.0358465	Up
PPFIA4	0.815814	0.0487377	Up
ONECUT1	0.807635	0.00156471	Up
SUGCT	0.800299	0.00292648	Up
FCGR2B	0.799089	0.00498179	Up
SNCAIP	0.782387	0.0454392	Up
DNAJB5	0.781258	0.00765564	Up
LGI4	0.778861	0.000285222	Up
TRPC5	0.778514	0.0363391	Up
ABHD14B	0.76585	0.000534314	Up
CMYA5	0.761528	0.0125621	Up
ACMSD	0.747081	0.0126379	Up
GLS2	0.747014	0.0154916	Up
LOC101114456	0.742799	0.0143094	Up
ASAP3	0.740194	0.0189613	Up
PLS1	0.735459	0.00280635	Up
IBSP	0.728305	0.0180243	Up
IFNLR1	0.725228	0.0394524	Up
HEY1	0.724411	0.0158262	Up
FAM83A	0.718535	0.0461751	Up
PCK1	0.693977	0.0266724	Up
EBP	0.692467	0.00683694	Up
DCXR	0.692082	0.0347394	Up
MORC4	0.690459	0.0121106	Up
TKFC	0.683365	0.00187324	Up
AVPI1	0.681899	0.0215807	Up
CREM	0.680341	0.00010746	Up
NTAN1	0.665669	0.0229799	Up
CYP2J	0.662112	0.0336728	Up
GAN	0.65585	0.0294348	Up
NXPE3	0.654765	0.0126379	Up
TXNDC17	0.649384	0.00149827	Up
RBPMS2	0.638663	0.00729537	Up
DDIT4	0.635497	0.0394438	Up
LPAR6	0.631863	0.0116717	Up
LOC114114825	0.630438	1.92832e-05	Up
LOC101120701	0.627598	0.048003	Up
RIPPLY1	0.625072	0.0282264	Up
FAM173A	0.625013	0.0016467	Up
LRG1	0.619543	0.00917392	Up
HCAR2	0.616276	0.015484	Up
TMEM223	0.615128	0.000488303	Up
RCE1	0.614537	0.00973861	Up
ORAI1	0.614361	1.96888e-05	Up
RBP5	0.611289	0.00806432	Up
DPM3	0.609847	2.74987e-05	Up
GATA6	0.609293	0.00420069	Up
SLC2A11	0.607155	0.00741464	Up
LOC105603371	0.604141	0.0114973	Up
SPHK2	0.603818	0.00848013	Up
LOC101103973	0.603662	0.00765348	Up
SLC16A7	0.603579	0.0121306	Up
NOL4L	0.599073	0.0310765	Up
ENDOG	0.59858	0.0312561	Up
ACSL3	0.597212	0.000234229	Up
GCLC	0.596692	1.30757e-06	Up
TRAF3IP3	0.59664	0.0445931	Up
LOC114108651	0.595819	0.00563121	Up
GRB14	0.594919	0.00293135	Up
APOA2	0.593757	0.026331	Up
CARHSP1	0.591989	0.000234229	Up
LOC101116896	0.591258	0.0286265	Up
TPM2	0.590564	0.0332039	Up
TECR	0.588739	0.000556265	Up
MAL2	-0.585755	0.0325543	Down
MFSD1	-0.587597	0.00441702	Down
KLC2	-0.589414	0.035841	Down
YWHAG	-0.590731	0.00713562	Down
BMP2	-0.592075	0.00620191	Down
POLK	-0.592636	0.0209579	Down
GPX7	-0.595734	0.0249648	Down
IMP4	-0.601119	0.00791569	Down
LOC101117577	-0.604108	0.000681695	Down
IGSF11	-0.60943	0.0121106	Down
STBD1	-0.618268	0.00791569	Down
NCAPD3	-0.619692	0.0052859	Down
PDRG1	-0.620392	0.00069801	Down
RAI1	-0.620902	0.0205863	Down
UNKL	-0.621544	0.00271812	Down
ACSL1	-0.62242	0.0487277	Down
ATP7B	-0.622555	0.000473735	Down
LOC101120481	-0.623228	0.00069801	Down
GRAMD4	-0.623253	0.0223049	Down
MCM6	-0.626004	0.0168277	Down
CPT2	-0.637821	0.0036084	Down
LOC101108528	-0.638785	0.00577747	Down
CYP1A1	-0.641943	0.00721632	Down
HSPA13	-0.646822	0.0327972	Down
COL27A1	-0.650258	0.00209617	Down
LOC114108779	-0.654476	1.31198e-06	Down
TMEM150B	-0.660886	5.23594e-05	Down
DCN	-0.662705	0.0495795	Down
CHAF1A	-0.666843	0.0194404	Down
TMEM184B	-0.671892	0.00145579	Down
RAB30	-0.676341	0.00875986	Down
PLXNA2	-0.693487	0.0210801	Down
POC1A	-0.694922	0.0135799	Down
UBIAD1	-0.700798	0.0171366	Down
SLC16A12	-0.708401	0.00138061	Down
TMEM231	-0.717538	0.00306956	Down
NRP1	-0.719207	3.88682e-07	Down
LEPR	-0.725417	0.0433822	Down
ACO2	-0.726028	0.00069801	Down
MCM4	-0.728099	0.0449084	Down
SLC25A42	-0.73565	2.14475e-08	Down
TIMM17A	-0.737977	0.00156471	Down
ELOVL5	-0.741746	0.0272028	Down
LGALS3BP	-0.742941	0.000929512	Down
CLDN1	-0.75275	0.0186257	Down
C19H3orf14	-0.753433	0.0323937	Down
NR1I2	-0.753656	5.99419e-16	Down
TMEM82	-0.757519	0.0113775	Down
FMN1	-0.759978	0.021932	Down
GPD1L	-0.764054	0.000516345	Down
ZC4H2	-0.772153	1.40749e-05	Down
SMLR1	-0.773904	8.00656e-08	Down
LOC101104046	-0.781248	9.85559e-05	Down
PDE1B	-0.785779	0.000556265	Down
DEPTOR	-0.788255	0.0353865	Down
ENTPD5	-0.789157	0.00069801	Down
TRIL	-0.798549	0.001603	Down
PRMT2	-0.804716	0.0234027	Down
SLC25A20	-0.811906	0.000317516	Down
SH3BGRL2	-0.813641	0.000158422	Down
HNF4G	-0.814193	0.00138501	Down
SPARCL1	-0.819756	0.0237413	Down
HHIPL1	-0.828388	0.0276598	Down
FOSL2	-0.833262	0.000851141	Down
RBM28	-0.8347	4.31582e-05	Down
EFCAB14	-0.845502	8.82964e-05	Down
ST3GAL4	-0.855978	0.0263286	Down
ORAI2	-0.857768	0.00284157	Down
SETD3	-0.858679	1.2731e-05	Down
ABHD3	-0.859352	0.030618	Down
RALGPS2	-0.861399	0.019486	Down
EGLN3	-0.863066	0.0052859	Down
STK10	-0.865925	0.0286265	Down
KLF11	-0.869078	0.0444022	Down
ITPKA	-0.884166	0.000780714	Down
CRISPLD2	-0.885197	0.021374	Down
LOC101116867	-0.892467	0.000570666	Down
MAP3K15	-0.896808	0.00234939	Down
PPP2R1B	-0.900741	0.000934318	Down
MLYCD	-0.902432	3.27784e-05	Down
SLC25A29	-0.905071	0.000256637	Down
LOC101105754	-0.906284	0.0138011	Down
CPT1A	-0.922764	0.000113297	Down
OXER1	-0.924623	0.0463915	Down
SLC25A34	-0.927558	0.000571664	Down
FAM118A	-0.93921	0.0442965	Down
LOC101115927	-0.942097	0.0186099	Down
ZNF710	-0.942717	0.0113182	Down
FAM222A	-0.952674	0.0206892	Down
LOC101112038	-0.954411	0.0352844	Down
NCEH1	-0.958322	0.00710495	Down
CKMT2	-0.965816	2.13552e-05	Down
FRAT2	-0.968221	0.0274768	Down
B4GALT1	-0.970736	0.0487377	Down
APOA5	-0.980908	0.00138501	Down
GINS1	-0.988919	0.0138225	Down
LOC114108780	-0.996117	0.00213686	Down
KCNK1	-0.998057	0.0192076	Down
COL15A1	-1.00377	0.00321015	Down
NHS	-1.03317	3.27784e-05	Down
RNF144A	-1.03516	0.000681695	Down
MCUB	-1.05874	0.0012238	Down
SLC38A7	-1.0805	1.40749e-05	Down
INHBE	-1.08074	0.0203621	Down
FAM102A	-1.08281	0.00151195	Down
MGLL	-1.09206	4.49756e-07	Down
PLCD4	-1.10459	0.0239739	Down
FRAT1	-1.11366	0.0307279	Down
TTC21A	-1.13362	0.00153049	Down
CPT1B	-1.13425	1.40749e-05	Down
ZPR1	-1.1462	6.56205e-05	Down
TMEM41A	-1.1637	6.94289e-08	Down
LOC101113460	-1.16643	0.0321477	Down
SPIRE2	-1.17431	7.39769e-07	Down
ABHD5	-1.19739	0.00365516	Down
TMEM169	-1.20146	0.0349889	Down
CMPK2	-1.24539	0.0052667	Down
SIK2	-1.26074	7.70663e-06	Down
LOC101109492	-1.27663	0.021021	Down
P2RX4	-1.28999	2.27556e-07	Down
PDK4	-1.29723	0.000185432	Down
KLHDC7A	-1.30765	0.0326902	Down
FANCI	-1.31691	0.00893132	Down
GK	-1.3501	0.00234029	Down
ATP6V1B1	-1.35067	0.0138099	Down
CANT1	-1.35732	7.38734e-07	Down
ARHGEF40	-1.37419	7.70663e-06	Down
LRFN4	-1.41217	0.000934318	Down
G0S2	-1.42667	0.000163947	Down
HHAT	-1.44438	6.4334e-07	Down
CREB3L3	-1.44448	2.13552e-05	Down
LOC114113062	-1.46029	0.0458292	Down
LOC114109054	-1.46522	0.0036084	Down
LOC101108756	-1.49704	0.000681695	Down
SLC25A30	-1.6673	6.45432e-06	Down
GABRG1	-1.67301	0.0264075	Down
PC	-1.68234	1.32762e-09	Down
KRT80	-1.69629	0.0449084	Down
SLC25A45	-1.72841	0.000406286	Down
SLC25A47	-1.74093	6.83574e-06	Down
VIL1	-1.80065	0.0279403	Down
PEX11A	-1.82755	8.2085e-10	Down
LOC114112917	-1.83025	0.0026734	Down
ACOT12	-1.83599	2.27556e-07	Down
ANGPTL4	-1.84016	1.32762e-09	Down
USP2	-1.88521	0.0014404	Down
ADAM12	-2.04885	2.29968e-05	Down
SLC12A8	-2.05549	0.000406286	Down
ABHD1	-2.09901	0.00632265	Down
HILPDA	-2.10867	0.000949063	Down
SLC22A5	-2.18894	2.28567e-06	Down
FGF1	-2.24887	2.13552e-05	Down
PLIN1	-2.38958	2.55394e-08	Down
AQP3	-2.5531	0.000780065	Down
MIOX	-2.58603	0.00792678	Down
PLIN2	-2.61714	1.90549e-07	Down
SRMS	-2.69241	0.00491911	Down
SFTPA1	-2.77308	0.00234939	Down
LOC114108618	-2.80452	0.0232859	Down
LIPG	-3.17424	0.00392142	Down
MFSD2A	-3.35035	0.000173424	Down
KRT12	-4.64756	0.00363537	Down
ANGPTL7	-4.89939	0.00212182	Down
APOA4	-4.94008	2.41511e-07	Down
LOC101119976	-5.26601	0.00102774	Down
